# Supplementary material for: Temperature adaptation in structure and function in lactate dehydrogenase-A reflects convergent evolution in a few key protein regions
Source: Proc Natl Acad Sci U S A. 2025 Oct 10;122(42):e2517759122. doi: 10.1073/pnas.2517759122 (PMC12557798; doi:10.1073/pnas.2517759122)
Supplement: Supplementary file 2 — Dataset S01 (XLSX) [file pnas.2517759122.sd01.xlsx]

## Sheet: Supplementary Tables S1
species	NCBI ID	class	subclass	order	family	species average habitat temperature (°C)	deduced amino acid sequence	sequence length	scaffold ID	genome ID	assembly level	scaffold N50	contig N50
Acanthochromis polyacanthus	MVNR01000074.1	Osteichthyes	Actinopteri		Pomacentridae	26.85	MSTKDKLISHVMKEEPVGSRSKVTVVGVGMVGMASAVSVLLKDLCDELALVDVMEDKLKGEAMDLQHGSLFLKTHKIVADKDYSVTANSKVVVVTAGARQQEGESRLNLVQRNVNIFKFIIPNIVKYSPNCILLVVSNPVDILTYVAWKLSGFPRHRVIGSGTNLDSARFRHIMGEKLHLHPSSCHGWIIGEHGDSSVPVWSGVNVAGVSLQGLNPQMGAEGDSENWKEVHKQVVDGAYEVIKLKGYTSWAIGMSVADLVESIMKNLHKVHPVSTLVQGMHGVKDEVFLSIPCVLGNSGLTDVIHVTLKPDEEKQLVKSAETLWGVQKELTL	332	MVNR01000074.1	GCA_002109545.1	Scaffold	334400	16099
Adelosebastes latens	CAKAKR010059817.1	Osteichthyes	Actinopteri	Perciformes	Sebastidae	4.16	MTTKEKLISHVMKEEPVGSRNKVTVVGVGMVGMASAMSLLLKDLCDELALVDVMEEKLKGEVMDLQHGSLFLKTHKIVADKDYSVTANSKVVVVTAGARQQEGESRLNLVQRNVNIFKFIIPNIVKYSPNCILLVVSNPVDILTYVAWKMSGFPRHRVIGSGTNLDSARFRHLMGEKLNIHPSSCHGWIVGEHGDSSVPVWSGVNVAGVSLQSLNPQMGVEGDSENWKGVHKQVVDGAYEVIKLKGYTSWAIGMSVADLVESIVKNLHKVHPVSTLVQGMHGVKDEVFLSIPCVLGNSGLTDVIHMTLKPDEEKQLVKSAETLWGVQKELTL	332	CAKAKR010059817.1	GCA_916700685.1	Scaffold	53184	29796
Aeoliscus strigatus	CAAKHB010007697.1	Osteichthyes	Actinopteri	Syngnathiformes	Centriscidae	27.26	MSTKEKLIGHVMKEEPVGCRNKVTVVGVGMVGMASAISILLKDLCDELALVDVMEDKLKGEVMDLQHGSLFLKTHKIVADKDYSVTANSRVVVVTAGARQQEGESRLNLVQRNVNIFKFIIPNIVKYSPNCILMVVSNPVDILTYVAWKISGFPRHRVIGSGTNLDSARFRHLMGEKLNLHPSSCHGWIIGEHGDSSVPVWSGVNVAGVSLQSLHPKMGAEGDSENWKEVHKMVVDGAYEVIKLKGYTSWAIGMSVADLVESITKNLHKVHPVSTLVQGMHGVKEEVFLSIPSVLGNSGLTDVIHMTLKPEEEQQLVKSAETLWGVQKELTL	332	CAAKHB010007697.1	GCA_901007665.1	Scaffold	115785	15935
Akarotaxis nudiceps	CALSCD010000195.1	Osteichthyes	Actinopteri	Perciformes	Bathydraconidae	-1.38	MSTKEKLISHVMKEEPVGSRNKVTVVGVGMVGMASAISILLKDLCDELAMVDVMEDKLKGEVMDLQHGSLFLKTKIVGDKDYSVTANSKVVVVTAGARQQEGESRLNLVQRNVNIFKFIIPNIVKYSPNCILMVVSNPVDILTYVAWKLSGFPRHRVIGSGTNLDSARFRHLIGEKLHLHSSSCHAWIVGEHGDSSVPVWSGVNVAGVSLQGLNPQMGTEGDGENWKAIHKEVVDGAYEVIKLKGYTSWAIGMSVADLVESIIKNMHKVHPVSTLVQGMHGVKDEVFLSVPCVLGNSGLTDVIHMTLKAEEEKQVQKSAETLWGVQKELTL	331	CALSCD010000195.1	GCA_943590845.1	Scaffold	67980	11955
Amphiprion clarkii	CM049570.1	Osteichthyes	Actinopteri		Pomacentridae	27.39	MSTKDKLISHVMKEEPVGSRSKVTVVGVGMVGMASAVSVLLKDLCDELALVDVMEDKLKGEVMDLQHGSLFLKTHKIVADKDYSVTANSKVVVVTAGARQQEGESRLNLVQRNVNIFKFIIPNIVKYSPNCILLVVSNPVDILTYVAWKLSGFPRHRVIGSGTNLDSARFRHIMGEKLHLHPSSCHGWIIGEHGDSSVPVWSGVNVAGVSLQGLNPQMGAEGDSENWKAVHKQVVDGAYEVIKLKGYTSWAIGMSVADLVESIMKNLHKVHPVSTLVQGMHGVKDEVFLSVPCVLGNSGLTDVIHMTLKPDEEKQLVNSAETLWGVQKELTL	332	CM049570.1	GCA_027123335.1	Chromosome	36694648	1159304
Amphiprion ocellaris	NC_072768.1	Osteichthyes	Actinopteri		Pomacentridae	28.35	MSTKDKLISHVMKEEPVGSRSKVTVVGVGMVGMASAVSVLLKDLCDELALVDVMEDKLKGEAMDLQHGSLFLKTHKIVADKDYSVTANSKVVVVTAGARQQEGESRLNLVQRNVNIFKFIIPNIVKYSPNCILLVVSNPVDILTYVAWKLSGFPRHRVIGSGTNLDSARFRHIMGEKLHLHPSSCHGWIIGEHGDSSVPVWSGVNVAGVSLQGLNPQMGAEGDSENWKAVHKQVVDGAYEVIKLKGYTSWAIGMSVADLVESIMKNLHKVHPVSTLVQGMHGVKDEVFLSVPCVLGNSGLTDVIHMTLKPDEEKQLVNSAETLWGVQKELTL	332	NC_072768.1	GCF_022539595.1	Chromosome	36880113	812338
Amphiprion percula	CM009711.1	Osteichthyes	Actinopteri		Pomacentridae	27.32	MSTKDKLISHVMKEEPVGSRSKVTVVGVGMVGMASAVSVLLKDLCDELALVDVMEDKLKGEAMDLQHGSLFLKTHKIVADKDYSVTANSKVVVVTAGARQQEGESRLNLVQRNVNIFKFIIPNIVKYSPNCILLVVSNPVDILTYVAWKLSGFPRHRVIGSGTNLDSARFRHIMGEKLHLHPSSCHGWIIGEHGDSSVPVWSGVNVAGVSLQGLNPQMGAEGDSENWKAVHKQVVDGAYEVIKLKGYTSWAIGMSVADLVESIMKNLHKVHPVSTLVQGMHGVKDEVFLSVPCVLGNSGLTDVIHMTLKPDEEKQLVNSAETLWGVQKELTL	332	CM009711.1	GCA_003047355.2	Chromosome	38416550	3123421
Anarrhichthys ocellatus	NW_022280032.1	Osteichthyes	Actinopteri	Perciformes	Anarhichadidae	11.4	MSTKEKLISHVMKEEPVGSRSKVTVVGVGMVGMASAMSVLLKDLCDELALVDVMEEKLKGEVMDLQHGSLFLKTHKIVADKDYSVTANSKVVVVTAGARQQEGESRLNLVQRNVNIFKFIIPNIVKYSPNCIIMVVSNPVDILTYVAWKLSGFPRHRVIGSGTNLDSARFRHLMGEKLNIHPSSCHGWIVGEHGDSSVPVWSGVNVAGVSLQGLNPKMGVEGDSENWKAVHKQVVDGAYEVIRLKGYTSWAIGMSVADLVESIIKNLHKVHPVSTLVQGMHGVKDEVFMSIPCVLGNSGLTDVIHMTLKAEEEKQLVTSAETLWGVQKELTL	332	NW_022280032.1	GCF_004355925.1	Scaffold	5717598	41757
Anoplopoma fimbria	NC_072467.1	Osteichthyes	Actinopteri	Perciformes	Anoplopomatidae	7.67	MSTKDKLISHVMKEEPVGSRNKVTVVGVGMVGMASAMSILLKDLCDELALVDVMEEKLKGEVMDLQHGSLFLKAHKIVADKDYSVTANSKVVVVTAGARQQEGESRLNLVQRNVNIFKFIIPNIVKYSPNCIIMVVSNPVDILTYVAWKLSGFPRHRIIGSGTNLDSARFRHLMGEKLNIHPSSCHGWIIGEHGDSSVPVWSGVNVAGVSLQGLNPKMGAEGDSENWKAVHKMVVDGAYEVIKLKGYTSWAIGMSVADLVESIIKNLHKVHPVSTLVQGMHGVKDEVFLSIPCVLSNSGLTDVIHMTLKPEEEKQLVTSAETLWGVQKELTL	332	NC_072467.1	GCF_027596085.1	Chromosome	26734982	2569385
Antennarius maculatus	CM023611.1	Osteichthyes	Actinopteri	Lophiiformes	Antennariidae	27.92	MSTKEKLISHVMKEEPVGSRTKVTVVGVGMVGMASAMSLLLKDLCDELALVDVMEDKLKGEAMDLQHGSLFLKTHKIVGDKDYSVTANSKVVVVTAGARQQEGESRLNLVQRNVNIFKFIIPNIVKYSPNCILMVVSNPVDILTYVAWKLSGFPRHRVIGSGTNLDSARFRHLMGERLNIHPSSCHGWIIGEHGDSSVPVWSGVNVAGVPLQSLNPQMGTESDPESWKEVHKMVVDGAYEVIKLKGYTSWAIGMSVADLVESILKNMHKVHPVSTLVQGMHGVKDEVFLSIPCVLGNSGLTDVIHMILKPEEEKQLMKSAETLWGVQKELTL	332	CM023611.1	GCA_013358685.1	Chromosome	22928215	10114706
Antennarius striatus	OMNX01069881.1	Osteichthyes	Actinopteri	Lophiiformes	Antennariidae	23.57	MSTKEKLISHVMKEEPVGSRTKVTVVGVGMVGMASAMSLLLKDLCDELALVDVMEDKLKGEAMDLQHGSLFLKTHKIVGDKDYSVTANSKVVVVTAGARQQEGESRLNLVQRNVNIFKFIIPNIVKYSPNCILMVVSNPVDILTYVAWKLSGFPRHRVIGSGTNLDSARFRHLMGERLNIHPSSCHGWIIGEHGDSSVPVWSGVNVAGVPLQSLNPQMGTESDPESWKEVHKMVVDGAYEVIKLKGYTSWAIGMSVADLVESILKNMHKVHPVSTLVQGMHGVKDEVFLSIPCILGNSGLTDVIHMILKPEEEKQLMKSAETLWGVQKELTL	332	OMNX01069881.1	GCA_900303275.1	Scaffold	9774	6086
Apeltes quadracus	CM037935.1	Osteichthyes	Actinopteri	Perciformes	Gasterosteidae	7.45	MSTKEKLISHVMKEEPVGSGNKVTVVGVGMVGMASAISILLKDLCDELALVDVMEDKLKGEIMDLQHGSLFLKTHKIVADKDYSVTANSKVVVVTAGARQQEGESRLNLVQRNVNIFKFIIPNIVKYSPNCIILVVSNPVDILTYVAWKLSGFPRNRVIGSGTNLDSARFRHLMGEKLNIHPSSCHAWIVGEHGDSSVPVWSGVNVAGVSLQGLNPQMGAEGDSEDWKAVHKQVVDGAYEVIRLKGYTSWAIGMSVADLVESILKNLHKVHPVSTLVQGMHGVKDEVFLSIPSVLGNSGLTDVIHMTLKPDEEKQLISSAETLWGVQKELVL	332	CM037935.1	GCA_021346845.1	Chromosome	18096870	5710868
Argyrosomus japonicus	JADEYK010001363.1	Osteichthyes	Actinopteri	Perciformes	Sciaenidae	20.76	MSTKEKLIGHVMKEEPIGSRNKVTVVGVGMVGMASAISVLLKDLCDELALVDVMEDKLKGEVMDLQHGSLFLKTHKIVADKDYSVTANSKVVVVTAGARQQEGESRLNLVQRNVNIFKFIIPNIVKYSPNCILMVVSNPVDILTYVAWKLSGFPRHRVIGSGTNLDSARFRHLMGEKLHLHPSSCHGWIIGEHGDSSVPVWSGVNVAGVSLQSLNPQMGAEGDSENWKAVHKMVVDGAYEVIKLKGYTSWAIGMSVADLVESILKNLHKVHPVSTLVQGMHGVKDEVFLSIPCVLGNSGLTDVIHVTLKPDEEKQLIKSAETLWGVQKELTL	332	JADEYK010001363.1	GCA_015710095.1	Contig		13110246
Argyrosomus regius	OX336886.1	Osteichthyes	Actinopteri	Perciformes	Sciaenidae	17.98	MSTKEKLIGHVMKEEPIGSRNKVTVVGVGMVGMASAISVLLKDLCDELALVDVMEDKLKGEVMDLQHGSLFLKTHKIVADKDYSVTANSKVVVVTAGARQQEGESRLNLVQRNVNIFKFIIPNIVKYSPNCILMVVSNPVDILTYVAWKLSGFPRHRVIGSGTNLDSARFRHLMGEKLHLHPSSCHGWIIGEHGDSSVPVWSGVNVAGVSLQSLNPQMGAEGDRENWKAVHKMVVDGAYEVIKLKGYTSWAIGMSVADLVESILKNLHKVHPVSTLVQGMHGVKDEVFLSIPCVLGNSGLTDVIHVTLKPDEEKQLIKSAETLWGVQKELTL	332	OX336886.1	GCA_946959425.1	Chromosome	27869692	7813463
Arothron firmamentum	BJFM01000699.1	Osteichthyes	Actinopteri	Tetraodontiformes	Tetraodontidae	16.89	MSTKEKLIGHVMKEQPIGCQNKVTVVGVGMVGMASAISILLKDLCDELALIDVMEDKLKGEAMDLQHGSLFLKTHKIVADKDYSVTANSKVVVVTAGARQQEGESRLNLVQRNVNIFKFIIPNIVKYSPNCILMVVSNPVDILTYVAWKLSGFPRHRVIGSGTNLDSARFRHLMGEKLNLHPSSCHGWIIGEHGDSSVPVWSGVNVAGVSLQSLNPQMGTEGDSENWKDVHKKVVDGAYEVIKLKGYTSWAIGMSVADLVESITKNLHKVHPVSTLVQGLHGVKDEVFLSIPCVLGNSGLTDVIHMRLKPEEEKQLVKSAETLWGVQKELTM	332	BJFM01000699.1	GCA_016586285.1	Scaffold	134966	17030
Bathygadus melanobranchus	OMKP01023145.1	Osteichthyes	Actinopteri	Gadiformes	Macrouridae	11.85	MSTKEKLISHVMKEEPIGCKNKVTVVGVGMVGMAAAVSILLKDLCDELALVDVIEDKLKGEVMDLQHGSLFLKTHKIVADKDYSVTANSKVVVVTAGARQQEGESRLNLVQRNVNIFKFIIPNIVKYSPNCILLVVSNPVDILTYVAWKLSGFPRHRVIGSGTNLDSARFRHLMGEKLNLHPSSCHGWIVGEHGDSSVPVWSGVNVAGVSLQVLNPQMGTDSDSENWKQVHKLVVEGAYEVIKLKGYTSWAIGMSVADLVESIQKNLHKVHPVSTLVQGMHGVKDEVFLSVPCVLGSSGLTDVIHMTLKPDEEKQLMKSAETLWGVQKELTL	332	OMKP01023145.1	GCA_900302375.1	Scaffold	6483	4956
Bovichtus diacanthus	CALSBV010012175.1	Osteichthyes	Actinopteri	Perciformes	Bovichtidae	14.77	MSTKEKLISHVMKEEPVGSRTKVTVVGVGMVGMASAISVLLKDLCDELAMVDVMEDKLKGEIMDLQHGSLFLKTHKIVGDKDYSVTANSKVVVVTAGARQQEGESRLNLVQRNVNIFKFIIPNIVKYSPNCILMVVSNPVDILTYVAWKLSGFPRHRVIGSGTNLDSARFRHLMGEKLNLHPSSCHAWIIGEHGDSSVPVWSGVNVAGVSLQGLNPQMGNEGDSEDWKAVHKRVVDGAYEVIKLKGYTSWAIGMSVADLVESILKNMHKVHPVSTLVQGMHGVKDEVFLSIPCVLGNSGLTDVIHMTLKAEEEKQLVKSAETLWGVQKELIL	332	CALSBV010012175.1	GCA_943590825.1	Scaffold	7334138	31686
Bovichtus variegatus	CALSCE010009442.1	Osteichthyes	Actinopteri	Perciformes	Bovichtidae	14.38	MSTKEKLISHVMKEEPVGSRTKVTVVGVGMVGMASAISVLLKDLCDELAMVDVMEDKLKGEVMDLQHGSLFLKTHKIVGDKDYSVTANSKVVVVTAGARQQEGESRLNLVQRNVNIFKFIIPNIVKYSPDCILMVVSNPVDILTYVAWKLSGFPRHRVIGSGTNLDSARFRHLMGEKLNLHPSSCHAWIIGEHGDSSVPVWSGVNVAGVSLQGLNPQMGNEGDSEDWKAIHKRVVDGAYEVIKLKGYTSWAIGMSVADLVESILKNMHKVHPVSTLVQGMHGVKDEVFLSIPCVLGNSGLTDVIHMTLKAEEEKQLVKSAETLWGVQKELIL	332	CALSCE010009442.1	GCA_943593645.1	Scaffold	14072178	33439
Brachyistius frenatus	JANHZZ010000039.1	Osteichthyes	Actinopteri		Embiotocidae	14.21	MSTKDKLISHVMKEEPVGSRSKVTVVGVGMVGMAAAISVLLKDLCDELALVDVMEDKLKGEVMDLQHGSLFLKTHKIVADKDYSVTANSKVVVVTAGARQQEGESRLNLVQRNVNIFKFIIPNIVKYSPNCILLVVSNPVDILTYVAWKLSGFPRHRVIGSGTNLDSARFRHLMGEKLHLHPSSCHGWIIGEHGDSSVPVWSGVNVAGVSLQALNPQMGAEGDSEHWKEVHKMVVDGAYEVIKLKGYTSWAIGMSVADLVESIMKNMHKVHPVSTLVQGMHGVKDEVFLSIPCVLGNSGLTDVIHMTLKPDEEKQLVKSAETLWGVQKELTL	332	JANHZZ010000039.1	GCA_029030835.1	Contig		2589815
Brotula barbata	OMNV01004380.1	Osteichthyes	Actinopteri	Ophidiiformes	Ophidiidae	25.9	MSTKDKLISHVMKEEPVGTRNKVTVVGVGMVGMASAISVLLKDLCDELALVDVMEDKLKGEAMDLQHGSLFLKTHKIVADKDYSVTANSRVVVVTAGARQQEGESRLNLVQRNVNIFKFIIPNIVKYSPNCILLVVSNPVDILTYVAWKLSGFPRHRVIGSGTNLDSARFRHLMGEKLHLHPSSCHGWIVGEHGDSSVPVWSGVNVAGVSLQGLNPQMGCEGDAENWKDVHKQVVDGAYEVIRLKGYTSWAIGMSVADLVESITKNLHKVHPVSTLVQGMHGVKDEVFLSVPCVLGNSGLTDVIHMTLKPDEEKQLVNSAETLWGVQKELTL	332	OMNV01004380.1	GCA_900303265.1	Scaffold	45752	17578
Callionymus lyra	JACEEU010000001.1	Osteichthyes	Actinopteri	Syngnathiformes	Callionymidae	10.3	MSTKDKLISHVMKEEPVGSRNKVTVVGVGMVGMASAMSILLKDLCDELALVDVMEDKLKGEVMDLQHGSLFLKTHKIVADKDYSVTANSKVVVVTAGARQQEGESRLNLVQRNVNIFKFIIPNIVKYSPNCILMVVSNPVDILTYVAWKLSGFPRHRVIGSGTNLDSARFRHLMGEKLNIHPASCHGWIIGEHGDSSVPVWSGVNVAGVSLQALNPKMGVEGDPENWKEVHKQVVAGAYEVIKLKGYTSWAIGMSVADLVESITKNLHKVHPVSTLVKGMHGVKDDVFLSIPCVLGNSGLTDVIHMTLKADEEKQLVQSAETLWGVQKELTM	332	JACEEU010000001.1	GCA_016630915.1	Scaffold	26698546	2201294
Caranx ignobilis	MU269990.1	Osteichthyes	Actinopteri	Carangiformes	Carangidae	25.09	MSTKEKLIGHVMKEEPIGSRNKVTVVGVGMVGMASAVSILLKDLCDELALVDVMEDKLKGEVMDLQHGSLFLKTHKIVGDKDYSVTANSRVVVVTAGARQQEGESRLNLVQRNVNIFKFIIPNIVKYSPHAILLVVSNPVDILTYVAWKLSGFPRHRVIGSGTNLDSARFRHIMGEKLHLHPSSCHGWIVGEHGDSSVPVWSGVNIAGVSLQGLNPKMGAEGDAENWKGVHKMVVDGAYDVIKLKGYTSWAIGMSVADLVESITKNLHKVHPVSTLVQGMHGVKDEVFLSVPCVLGNSGLTDVIHMTLKPDEEKQLVKSAETLWGVQKELTL	332	MU269990.1	GCA_021432705.1	Scaffold	46304415	7719230
Caranx melampygus	JAFELL010000865.1	Osteichthyes	Actinopteri	Carangiformes	Carangidae	27.07	MSTKEKLIGHVMKEEPIGSRNKVTVVGVGMVGMASAISILLKDLCDELALVDVMEDKLKGEVMDLQHGSLFLKTHKIVGDKDYSVTAHSRVVVVTAGARQQEGESRLNLVQRNVNIFKFIIPNIVKYSPNAILLVVSNPVDILTYVAWKLSGFPRHRVIGSGTNLDSARFRHIMGEKLHLHPSSCHGWIIGEHGDSSVPVWSGVNIAGVSLQGLNPKMGAEGDAENWKGIHKMVVDGAYDVIKLKGYTSWAIGMSVADLVESITKNLHKVHPVSTLVQGMHGVKDEVFLSVPCVLGNSGLTDVIHMTLKPDEEKQLVKSAETLWGVQKELTL	332	JAFELL010000865.1	GCA_019059645.1	Contig		1469537
Carapus acus	OMPJ01007922.1	Osteichthyes	Actinopteri	Ophidiiformes	Ophidiidae	16.05	MSTKEKLISHVMKEEPIGCRSKVTVVGVGMVGMASAISVLLKDLCDELALVDVIEDKLKGEVMDLQHGSLFLKTHKIVADKDYSVTANSKVVVVTAGARQQEGESRLNLVQRNVNIFKFIIPNIVKYSPNCILLVVSNPVDILTYVAWKLSGFPRHRVIGSGTNLDSARFRHLMGEKLHLHPSSCHGWIIGEHGDSSVPVWSGVNVAGVSLQAINPQMGSDGDSENWKEVHKLVVDGAYEVIKLKGYTSWAIGMSVADLVESIMKNLHKVHPVSTLVQGMHGVKDEVFLSIPCVLGNSGLTDVICMTLKEEEEKQLVKSAETLWGVQKELTL	332	OMPJ01007922.1	GCA_900312935.1	Scaffold	16922	9554
Cebidichthys violaceus	JAKSXS010000003.1	Osteichthyes	Actinopteri	Perciformes	Stichaeidae	13.46	MSTKDKLISHVMKEEPVGSRNKVTVVGVGMVGMASAMSVLLKDLCDELALVDVMEEKLKGEVMDLQHGSLFLKAHKIVADKDYSVTANSKVVVVTAGARQQEGESRLNLVQRNVNIFKFIIPNIVKYSPNCIILVVSNPVDILTYVAWKLSGFPRHRVIGSGTNLDSARFRHLMGEKLNIHPASCHGWIVGEHGDSSVPVWSGVNVAGVSLQGLNPQMGAEGDSENWKAVHKMVVDGAYEVIRLKGYTSWAIGMSVADLVESIVKNLHKVHPVSTLVQGMHGVKDEVFLSIPCVLGNSGLTDVIHMTLKPAEEKQLVTSAETLWGVQKELTL	332	JAKSXS010000003.1	GCA_023349555.1	Scaffold	16359613	1006396
Centroberyx gerrardi	JAPMTB010001005.1	Osteichthyes	Actinopteri	Beryciformes	Berycidae	15.27	MSTKEKLISHVMKEEPVGCTNKVTVVGIGMVGMASAISVLLKDLCDELALVDVMEDKLKGEAMDLQHGSLFLKTHKIVADKDYSVTANSKVVVVTAGARQQEGESRLNLVQRNVNIFKFVIPNIVKYSPNCIILVVSNPVDILTYVAWKLSGFPRHRVIGSGTNLDSARFRHLMGEKLHLHPSSCHGWIIGEHGDSSVPVWSGVNVAGVPLQGLNPQMGGEGDSENWKDVHKKVVEGAYEVIKLKGYTSWAIGMSVADLVESILKNLHKVHPVSTLVKGMHGVKDEVFLSIPCVLGNSGLTDVIHMTLKPAEEKQLVNSAETLWGVQKELTL	332	JAPMTB010001005.1	GCA_026898505.1	Contig		556002
Centropristis striata	XP_059191471.1	Osteichthyes	Actinopteri	Perciformes	Serranidae	16.92	MSTKEKLIGHVMKEEPVGSRNKVTVVGVGMVGMASAISILLKDLCDELALVDVMEDKLKGEVMDLQHGSLFLKTHKIVADKDYSVTANSKVVVVTAGARQQEGESRLNLVQRNVNIFKFIIPNIVKYSPNCILMVVSNPVDILTYVAWKLSGFPRHRVIGSGTNLDSARFRHLMGEKLHLHPSSCHAWIVGEHGDSSVPVWSGVNVAGVSLQGLNPKMGGEGDTENWKSVHKMVVDGAYEVIKLKGYTSWAIGMSVADLVESIVKNLHKVHPVSTLVQGMHGVKDEVFLSIPCVLGNSGLTDVIHMTLKADEEQQLVKSAETLWGVQKELTL	332
Chaenocephalus aceratus	CM043790.1	Osteichthyes	Actinopteri	Perciformes	Channichthyidae	0.26	MSTKEKLISHVMKEEPVGSRNKVTVVGVGMVGMASAISILLKDLCDELAMVDVMEDKLKGEVMDLQHGSLFLKTKIVGDKDYSVTANSKVVVVTAGARQQEGESRLNLVQRNVNIFKFIIPNIVKYSPNCILMVVSNPVDILTYVAWKLSGFPRHRVIGSGTNLDSARFRHLIGEKLHLHPSSCHAWIVGEHGDSSVPVWSGVNVAGVSLQGLNPQMGTEGDGENWKAIHKEVVDGAYEVIKLKGYTSWAIGMSVADLVESIIKNMHKVHPVSTLVQGMHGVKDEVFLSVPCVLGNSGLTDVIHMTLKAEEEKQLQKSAETLWGVQKELTL	331	CM043790.1	GCA_023974075.1	Chromosome	33456537	1500626
Chaenodraco wilsoni	CALSCF010061445.1	Osteichthyes	Actinopteri	Perciformes	Channichthyidae	-0.77	MSTKEKLISHVMKEEPVGSRNKVTVVGVGMVGMASAISILLKDLCDELAMVDVMEDKLKGEVMDLQHGSLFLKTKIVGDKDYSVTANSKVVVVTAGARQQEGESRLNLVQRNVNIFKFIIPNIVKYSPNCILMVVSNPVDILTYVAWKLSGFPRHRVIGSGTNLDSARFRHLIGEKLHLHPSSCHAWIVGEHGDSSVPVWSGVNVAGVSLQGLNPQMGTEGDGENWKAIHKEVVDGAYEVIKLKGYTSWAIGMSVADLVESIIKNMHKVHPVSTLVQGMHGVKDEVFLSVPCVLGNSGLTDVIHMTLKAEEEKQLQKSAETLWGVQKELTL	331	CALSCF010061445.1	GCA_943593825.1	Scaffold	943082	15823
Champsocephalus gunnari	QZMY010001225.1	Osteichthyes	Actinopteri	Perciformes	Channichthyidae	1.07	MSTKEKLISHVMKEEPVGSRSKVTVVGVGMVGMASAISILLKDLCDELAMVDVMEDKLKGEVMDLQHGSLFLKTKIVGDKDYSVTANSKVVVVTAGARQQEGESRLNLVQRNVNIFKFIIPNIVKYSPNCILMVVSNPVDILTYVAWKLSGFPRHRVIGSGTNLDSARFRHLIGEKLHLHPSSCHAWIVGEHGDSSVPVWSGVNVAGVSLQGLNPQMGTEGDGENWKAIHKEVVDGAYEVIKLKGYTSWAIGMSVADLVESIIKNMHKVHPVSTLVQGMHGVKDEVFLSVPCVLGNSGLTDVIHMTLKAEEEKQLQKSAETLWGVQKELTL	331	QZMY010001225.1	GCA_025505535.1	Scaffold	1649	1648
Chascanopsetta lugubris	JAFBJT010088268.1	Osteichthyes	Actinopteri	Pleuronectiformes	Bothidae	14.31	MSTKEKLISHVMKDEPVGSRNKVTVVGVGMVGMASAMSILLKDLCDELALVDVMEDKLKGEVMDLQHGSLFLKTHKIVADKDYSVTANSKVVVVTAGARQQEGESRLNLVQRNVNIFKFIIPNIVKYSPNCILMVVSNPVDILTYVAWKLSGLPRHRVIGSGTNLDSARFRHLMGEKLHLHPSSCHGWIIGEHGDSSVPVWSGVNVAGVSLQSLNPNMGAEGDDENWKQVHKMVVDGAYEVIKLKGYTSWAIGMSVADLVESIVKNLHKVHPVSTLVQGMHGVKDEVFLSIPCVLGNSGLTDVIHMSLKAEEEKQLVTSAETLWSVQKELTL	332	JAFBJT010088268.1	GCA_016785325.1	Scaffold	66028	14706
Chatrabus melanurus	OMMV01016981.1	Osteichthyes	Actinopteri	Batrachoidiformes	Batrachoididae	12.46	MTTKEKLIGHVMKEEPIGSRNKVTVVGVGMVGMASAISVLLKDLCDELALVDVIEDKLKGEAMDLQHGSLFLKTHKIVADKDYSVTANSKIVVVTAGARQQEGESRLNLVQRNVNIFKFIIPNIVKYSPNCILMVVSNPVDILTYVAWKLSGFPRHRVIGSGTNLDSARFRHLMGEKLHLHPSSCHGWIVGEHGDSSVPVWSGVNVAGVPLQALNPQMGTEGDSENWREVHKLVVDGAYEVIKLKGYTSWAIGMSVADLVESIMKNLHKVHPVSTLVQGMHGVKDEVFLSLPCVLGNSGLTDVIHMTLKPDEEKQLVKSAETLWGVQKELTL	332	OMMV01016981.1	GCA_900302635.1	Scaffold	5920	4581
Chelmon rostratus	JAGIYW010001116.1	Osteichthyes	Actinopteri	Chaetodontiformes	Chaetodontidae	26.47	MSTKEKLISHVMKEEPVGSRNKVTVVGVGMVGMASAISILLKDLCDELALIDVMEDKLKGEAMDLQHGSLFLKTHKIVADKDYSVTANSRVVVVTAGARQQEGESRLNLVQRNVNIFKFIIPNIVKYSPNCILMVVSNPVDILTYVAWKLSGFPRHRVIGSGTNLDSARFRHLMGERLHLHPSSCHGWIIGEHGDSSVPVWSGVNVAGVSLQALSPKMGTEGDSENWKDVHKMVVDGAYEVIKLKGYTSWAIGMSVADLVESITKNLHKVHPVSTLVQGMHGVKDEVFLSIPCVLGNSGLTDVIHMTLKPEEEQQLVKSAETLWGVQKELTL	332	JAGIYW010001116.1	GCA_017976315.1	Scaffold	470290	470290
Chionodraco myersi	RQJG01034602.1	Osteichthyes	Actinopteri	Perciformes	Channichthyidae	-1.4	MSTKEKLISHVMKEEPVGSRNKVTVVGVGMVGMASAISILLKDLCDELAMVDVMEDKLKGEVMDLQHGSLFLKTKIVGDKDYSVTANSKVVVVTAGARQQEGESRLNLVQRNVNIFKFIIPNIVKYSPNCILMVVSNPVDILTYVAWKLSGFPRHRVIGSGTNLDSARFRHLIGEKLHLHPSSCHAWIVGEHGDSSVPVWSGVNVAGVSLQGLNPQMGTEGDGENWKAIHKEVVDGAYEVIKLKGYTSWAIGMSVADLVESIIKNMHKVHPVSTLVQGMHGVKDEVFLSVPCVLGNSGLTDVIHMTLKAEEEKQLQKSAETLWGVQKELTL	331	RQJG01034602.1	GCA_009756435.1	Scaffold	48322	42918
Chionodraco rastrospinosus	AAC63287.1	Osteichthyes	Actinopteri	Perciformes	Channichthyidae	-0.4	MSTKEKLISHVMKEEPVGSRNKVTVVGVGMVGMASAISILLKDLCDELAMVDVMEDKLKGEVMDLQHGSLFLKTKIVGDKDYSVTANSKVVVVTAGARQQEGESRLNLVQRNVNIFKFIIPNIVKYSPNCILMVVSNPVDILTYVAWKLSGFPRHRVIGSGTNLDSARFRHLIGEKLHLHPSSCHAWIVGEHGDSSVPVWSGVNVAGVSLQGLNPQMGTEGDGENWKAIHKEVVDGAYEVIKLKGYTSWAIGMSVADLVESIIKNMHKVHPVSTLVQGMHGVKDEVFLSVPCVLGNSGLTDVIHMTLKAEEEKQLQKSAETLWGVQKELTL	331
Chromis chromis	OMNN01051428.1	Osteichthyes	Actinopteri		Pomacentridae	17.11	MSTKDKLISHVMKEEPVGSRCKVTVVGVGMVGMASAVSVLLKDLCDELALVDVMEDKLKGEAMDLQHGSLFLKTHKIVADKDYSVTANSKVVVVTAGARQQEGESRLNLVQRNVNIFKFIIPNIVKYSPNCILLVVSNPVDILTYVAWKLSGFPRHRVIGSGTNLDSARFRHIMGEKLHLHPSSCHGWIVGEHGDSSVPVWSGVNVAGVSLQGLNPQMGAEGDSENWKEVHKLVVDGAYEVIKLKGYTSWAIGMSVADLVESIMKNLHKVHPVSTLVQGMHGVKDEVFLSVPCVLGNSGLTDVIHMTLKPDEEKQLVKSAETLWGVQKELTL	332	OMNN01051428.1	GCA_900302755.1	Scaffold	14223	8509
Chromis xanthochira	AAP44528.1	Osteichthyes	Actinopteri		Pomacentridae	27.28	MSTKDKLISHVMKEEPVGSRCKVTVVGVGMVGMASAVSVLLKDLCDELALVDVMEDKLKGEAMDLQHGSLFLKTHRIVADKDYSVTANSKVVVVTAGARQQEGESRLNLVQRNVNIFKFIIPNIVKYSPNCILLVVSNPVDILTYVAWKLSGFPRHRVIGSGTNLDSARFRHIMGEKLHLHPSSCHGWIIGEHGDSSVPVWSGVNVAGVSLQGLNPKMGAEGDSENWKEVHKLVVDGAYEVIKLKGYTSWAIGMSVADLVESIMKNLHKVHPVSTLVQGMHGVKDEVFLSVPCVLGNSGLTDVIHMTLKPDEEKQLVKSAETLWGVQKELTL	332
Clinocottus analis	JALGQL010000006.1	Osteichthyes	Actinopteri	Perciformes	Cottidae	15.83	MSTKEKLISHVMKEAPVGSQNKVTVVGVGMVGMASAISVLLKDLCDELALVDVMEDKLKGEVMDLQHGSLFLKTHKIVADKDYSVTANSKVVVVTAGARQLEGESRLNLVQRNVNIFKFIIPNIVKYSPNCIIMVVSNPVDILTYVAWKLSGFPRHRVIGSGTNLDSARFRHLMGEKLNIHPSSCHGWIIGEHGDSSVPVWSGVNVAGVSLQGLNPQMGADDDSENWKAVHKLVVDGAYEVIKLKGYTSWAIGMSVADLVESIVKNLHKVHPVSTLVQGMHGVKDEVFLSIPCVLGNSGLTDVIHMTLKPGEEKQLVTSAETLWGVQKELTL	332	JALGQL010000006.1	GCA_023055335.1	Scaffold	21001540	9145431
Clupea harengus	KQ033450.1	Osteichthyes	Actinopteri	Clupeiformes	Clupeidae	6.9	MATKEKLIHHVMDGEPVGSRTKVTVVGVGMVGMASAVSILLKGLCDELALVDVMEDKLKGEVMDLQHGSLFLNTHKIVGGKDYSVTAGSRVVVVTAGARQQEGESRLNLVQRNVGIFKFIIPQIVKHSPNCIMLVVSNPVDILTYVAWKLSGLPRHRVIGSGTNLDSGRFRHLMGEKLKLHPSSCHGWIVGEHGDSSVPVWSGVNVAGVSLMALNPDMGTDKDKDNWKHVHKEVVESAYEVIKLKGYTSWAIGMSVADLVESMVRNLHKVHPVSTLVKGMHGVTEEVFLSVPCVLGNSGLTDVVKMTLKPDEEAQLKKSAETLWGVQKELTL	332	KQ033450.1	GCA_000966335.1	Scaffold	1860920	22277
Colistium nudipinnis	JAFBJU010000984.1	Osteichthyes	Actinopteri	Pleuronectiformes	Rhombosoleidae	14.58	MSTKEKLIGHVMKEEPVGSRNKVTVVGVGMVGMASAISILLKDLCDELAMVDVMEDKLKGEVMDLQHGSLFLKTHKIVADKDYSVTANSKVVVVTAGARQQEGESRLNLVQRNVNIFKFIIPNIVKYSPNCILMVVSNPVDILTYVAWKLSGFPRHRVIGSGTNLDSARFRHLMGEKLNIHPSSCHGWIIGEHGDSSVPVWSGVNVAGVALQSLNPKMGTEGDGEDWKAVHKMVVDGAYEVIKLKGYTSWAIGMSVADLVESIVKNLHKVHPVSTLVQGLHGVKDEVFLSIPSVLGNSGLTDVIHMTLKPEEEKQLVKSAETLWDVQKELTM	332	JAFBJU010000984.1	GCA_016785305.1	Scaffold	739841	141808
Collichthys lucidus	CM014084.1	Osteichthyes	Actinopteri	Perciformes	Sciaenidae	17.35	MSTKEKLIGHVMKEEPIGSRNKVTVVGVGMVGMASAVSILLKDLCDELALVDVMEDKLKGEAMDLQHGSLFLKTHKIVADKDYSVTANSKVVVVTAGARQQEGESRLNLVQRNVNIFKFIIPNIVKYSPNCILMVVSNPVDILTYVAWKLSGFPRHRVIGSGTNLDSARFRHIMGEKLHLHPSSCHGWIIGEHGDSSVPVWSGVNVAGVSLQTLNPQMGAEGDSENWKAVHKLVVDGAYEVIKLKGYTSWAIGMSVADLVESIMKNLHKVHPVSTLVQGMHGVQDEVFLSIPCVLGNSGLTDVIHMTLKSDEEKQLVKSAETLWGVQKELTL	332	CM014084.1	GCA_004119915.2	Chromosome	35919243	1098566
Corythoichthys haematopterus	JAOXJL010000019.1	Osteichthyes	Actinopteri	Syngnathiformes	Syngnathidae	27.16	MATKEKLITQVLKEEPGSSRNKVTVVGVGMVGMATAVSLLLKDLCDELALVDVMEDKLKGEAMDLQHGSFFLKTHKIVADKDYSVTAGSRVVVLTAGARQQEGESRLNLVQRNVNIFKFIIPNIVKYSPNCILMVVSNPVDILTYVAWKLSGFPRHRVIGSGTNLDTARFRHLMGEKMTLHPSSCHGWIIGEHGDSSVPVWSGVNVAGVSLQGLNPKMGADGDSEDWKAVHKMVVDGAYEVIRLKGYTSWAIGMSVADLVASITKNMHKVHPVSTLIKGMYGVKEEVFLSVPCVLGNTGLSDIINMTLKPEEQQQLVKSAETLWAVQKELTL	332	JAOXJL010000019.1	GCA_025762715.1	Scaffold	8515	3951
Corythoichthys intestinalis	XP_057692211.1	Osteichthyes	Actinopteri	Syngnathiformes	Syngnathidae	27.92	MATKEKLITQVLKEEPGSSRNKVTVVGVGMVGMATAVSLLLKDLCDELALVDVMEDKLKGEAMDLQHGSFFLKTHKIVADKDYSVTAGSRVVVLTAGARQQEGESRLNLVQRNVNIFKFIIPNIVKYSPNCILMVVSNPVDILTYVAWKLSGFPRHRVIGSGTNLDTARFRHLMGEKMTLHPSSCHGWIIGEHGDSSVPVWSGVNVAGVSLQGLNPKMGADGDSEDWKAVHKMVVDGAYEVIRLKGYTSWAIGMSVADLVASITKNMHKVHPVSTLIKGMYGVKEEVFLSVPCVLGNTGLSDIINMTLKPEEQQQLVKSAETLWAVQKELTL	332
Cottoperca gobio	CAAAFL010001160.1	Osteichthyes	Actinopteri	Perciformes	Bovichtidae	8.31	MSTKEKLIGHVMKEEPVGSRNKVTVVGVGMVGMASAISILLKDLCDELAMVDVMEDKLKGEIMDLQHGSLFLKTHKIVGAKDYSVTANSKVVVVTAGARQQEGESRLNLVQRNVDIFKFIIPNIVKYSPNCILMVVSNPVDILTYVAWKLSGFPRHRVIGSGTNLDSARFRHLMGEKLNLHPSSCHAWIIGEHGDSSVPVWSGVNVAGVSLQGLNPQMGNAGDSEDWKSVHKMVVDGAYEVIKLKGYTSWAIGMSVADLVESILKNLHKVHPVSTLVQGMHGVKDEVFLSIPCVLGNSGLTDVIHMTLKAEEEKQLVNSAETLWGVQKELKL	332	CAAAFL010001160.1	GCA_900634435.1	Scaffold	107591	107516
Cromileptes altivelis	CM023136.1	Osteichthyes	Actinopteri	Perciformes	Serranidae	26.41	MSTKEKLIGHVMKEEPIGCRNKVTVVGVGMVGMASAISVLLKDLCDELALVDVMEDKLKGEAMDLQHGSLFLKTHKIVADKDYSVTANSKVVVVTAGARQQEGESRLNLVQRNVNIFKFIIPNIVKYSPNCILMVVSNPVDILTYVAWKLSGFPRHRVIGSGTNLDSARFRHLMGEKLHLHPSSCHGWIIGEHGDSSVPVWSGVNVAGVSLQALNPQMGAEGDSENWKAVHKMVVDGAYEVIKLKGYTSWAIGMSVADLVESIMKNLHKVHPVSTLVQGMHGVKDEVFLSIPCVLGNSGLTDVIHMTLKPDEEKQLVKSAETLWGVQKELTL	332	CM023136.1	GCA_013133815.1	Chromosome	43466551	18269829
Cryodraco antarcticus	CALSCA010000665.1	Osteichthyes	Actinopteri	Perciformes	Channichthyidae	-0.8	MSTKEKLISHVMKEEPVGSRNKVTVVGVGMVGMASAISILLKDLCDELAMVDVMEDKLKGEVMDLQHGSLFLKTKIVGDKDYSVTANSKVVVVTAGARQQEGESRLNLVQRNVNIFKFIIPNIVKYSPNCILMVVSNPVDILTYVAWKLSGFPRHRVIGSGTNLDSARFRHLIGEKLHLHPSSCHAWIVGEHGDSSVPVWSGVNVAGVSLQGLNPQMGTEGDGENWKAIHKEVVDGAYEVIKLKGYTSWAIGMSVADLVESIIKNMHKVHPVSTLVQGMHGVKDEVFLSVPCVLGNSGLTDVIHMTLKAEEEKQLQKSAETLWGVQKELTL	331	CALSCA010000665.1	GCA_943590835.1	Scaffold	809583	17341
Cyclopterus lumpus	JAJLLV010000006.1	Osteichthyes	Actinopteri	Perciformes	Cyclopteridae	3.57	MSTKEKLISHVMKEEPVGSRNKVTVVGVGMVGMASAISVLLKDLCDELALVDVMEDKLKGEVMDLQHGSLFLKTHKIVADKDYSVTANSKVVVVTAGARQLEGESRLNLVQRNVNIFKFIIPNIVKYSPNCIILVVSNPVDILTYVAWKLSGFPRHRVIGSGTNLDSARFRHLMGEKLNIHPSSCHGWIIGEHGDSSVPVWSGVNVAGVSLQGLNPQMGAEDDSENWKAVHKLVVDGAYEVIRLKGYTSWAIGMSVADLVESILKNLHKVHPVSTLVQGMHGVKDEVFLSIPCVLGNSGLTDVIHMTLKPGEEKQLVTSAETLWGVQKELTL	332	JAJLLV010000006.1	GCA_021186565.1	Scaffold	23702771	890282
Cyttopsis rosea	OMKR01020689.1	Osteichthyes	Actinopteri	Zeiformes	Parazenidae	15.05	MSTKEKLISHVMKEEPKGCNSKVTVVGVGMVGMACAISVLLKDLCDELALVDVMEEKLKGEAMDLQHGSLFLKTHKIVADKDYSVTANSKVVVVTAGARQQEGESRLNLVQRNVNIFKFIIPNIVKYSPNCILLVVSNPVDILTYVAWKLSGFPRHRVIGSGTNLDSARFRHLMGEKLNLHPSSCHGWIVGEHGDSSVPVWSGVNVAGVPLQVLNPQMGGEGDTENWKQVHKMVVQGAYDVIKLKGYTSWAIGMSVADLVESIQKNLHKVHPVSTLVQGMHGVKDEVFLSVPCVLGNSGLTDVIHMTLKANEEQQLVKSAETLWGVQKELTL	332	OMKR01020689.1	GCA_900302355.1	Scaffold	7082	4843
Dactylopterus volitans	CAAKHG010025491.1	Osteichthyes	Actinopteri	Syngnathiformes	Dactylopteridae	25.12	MSTKEKLISHVMKEEPIGCRNKVTVVGVGMVGMASAISVLLKDLCDELALVDVMEDKLKGEAMDLQHGSLFLKTHKIVADKDYSVTANSRVVVVTAGARQQEGESRLNLVQRNVNIFKFIIPNIVKYSPNCILLVVSNPVDILTYVAWKLSGFPRHRVIGSGTNLDSARFRHLMGEKLHLHPSSCHGWIIGEHGDSSVPVWSGINVAGVSLQSLNPKMGTDGDSENWKAVHKMVVDGAYDVIKLKGYTSWAIGMSVADLVESITKNLHKVHPVSTLVQGMHGVKDEVFLSIPCILGNSGLTDVIHMTLKPEEEKQLVKSAETLWGVQKELTL	332	CAAKHG010025491.1	GCA_901007715.1	Scaffold	17099	8271
Dascyllus trimaculatus	CM045448.1	Osteichthyes	Actinopteri		Pomacentridae	27.14	MSTKDKLISHVMKEEPVGSRSKVTVVGVGMVGMASAVSVLLKDLCDELALVDVMEDKLKGEAMDLQHGSLFLKTHKIVADKDYSVTANSKVVVVTAGARQQEGESRLNLVQRNVNIFKFIIPNIVKYSPNCILLVVSNPVDILTYVAWKLSGFPRHRVIGSGTNLDSARFRHIMGEKLHLHPSSCHGWIIGEHGDSSVPVWSGVNVAGVSLQALNPQMGAEGDSENWKAVHKQVVDGAYEVIKLKGYTSWAIGMSVADLVESIMKNLHKVHPVSTLVQGMHGVKDEVFLSVPCVLGNSGLTDVIHMTLKPDEEKQVVKSAETLWGVQKELTL	332	CM045448.1	GCA_024666655.1	Chromosome	34909338	1014029
Diplodus sargus	CAEMYA010000262.1	Osteichthyes	Actinopteri	Spariformes	Sparidae	17.57	MSTKEKLISHVMKEEPVGSRNKVTVVGVGMVGMASAVSILLKDLCDELALVDVMEDKLKGEVMDLQHGSLFLKTHRIVGDKDYSVTANSKVVVVTAGARQQEGESRLNLVQRNVNIFKFIIPNIVKYSPNCILMVVSNPVDILTYVAWKLSGFPRHRVIGSGTNLDSARFRHIMGEKLHLHPSSCHGWIVGEHGDSSVPVWSGVNVAGVTLQSLNPKMGAEGDSENWKDVHKMVVDGAYEVIKLKGYTSWAIGMSVADLVESITKNLHKVHPVSTLVQGMHGVKDEVFLSVPCVLGNSGLTDVIHMTLKPDEEKQLVKSAETLWGVQKELTL	332	CAEMYA010000262.1	GCA_903131615.1	Scaffold	3406122	27464
Diretmoides pauciradiatus	CABFOS010100447.1	Osteichthyes	Actinopteri	Trachichthyiformes	Diretmidae	12.86	MTTKEKLITHVMKEEPIGSRSKVTVVGVGMVGMASAMSILLKDLCDELALVDVMEEKLKGEVMDLQHGSLFLKTHKIVGDKDYSVTANSKVVVVTAGARQQEGESRLNLVQRNVNIFKFIIPNIVKYSPNCILLVVSNPVDILTYVAWKLSGFPRHRVIGSGTNLDSARFRHLMGEKLHLHPSSCHGWIIGEHGDSSVPVWSGVNVAGVSLQGLNPHMGSADDSENWKEVHKQVVAGAYDVIKLKGYTSWAIGMSVADLVESILKNMHKVHPVSTLVKGMHGVKDEVFLSVPCVLGNSGLTDVIHMTLKPDEEKQLVNSAETLWGVQKELTL	332	CABFOS010100447.1	GCA_900660315.1	Scaffold	6032	4028
Dissostichus eleginoides	JAOVFM010000293.1	Osteichthyes	Actinopteri	Perciformes	Nototheniidae	4.89	MSTKEKLISHVMKEEPVGSRNKVTVVGVGMVGMASAISILLKDLCDELAMVDVMEDKLKGEVMDLQHGSLFLKTKIVGDKDYSVTANSKVVVVTAGARQQEGESRLNLVQRNVNIFKFIIPNIVKYSPNCILMVVSNPVDILTYVAWKLSGFPRNRVIGSGTNLDSARFRHLIGEKLHLHPSSCHAWIVGEHGDSSVPVWSGVNVAGVSLQGLNPQMGTEGDGENWKAIHKEVVDGAYEVIKLKGYTSWAIGMSVADLVESIIKNMHKVHPVSTLVQGMHGVKDEVFLSVPSVLGNSGLTDVIHMTLKAEEEKQLQKSAETLWGVQKELTL	331	JAOVFM010000293.1	GCA_025770515.1	Scaffold	3549996	2530495
Dissostichus mawsoni	JAAKFY010000007.1	Osteichthyes	Actinopteri	Perciformes	Nototheniidae	0.72	MSTKEKLISHVMKEEPVGSRNKVTVVGVGMVGMASAISILLKDLCDELAMVDVMEDKLKGEVMDLQHGSLFLKTKIVGDKDYSVTANSKVVVVTAGARQQEGESRLNLVQRNVNIFKFIIPNIVKYSPNCILMVVSNPVDILTYVAWKLSGFPRNRVIGSGTNLDSARFRHLIGEKLHLHPSSCHAWIVGEHGDSSVPVWSGVNVAGVSLQGLNPQMGTEGDGENWKAIHKEVVDGAYEVIKLKGYTSWAIGMSVADLVESIIKNMHKVHPVSTLVQGMHGVKDEVFLSVPSVLGNSGLTDVIHMTLKAEEEKQLQKSAETLWGVQKELVL	331	JAAKFY010000007.1	GCA_011823955.1	Scaffold	36983948	3015437
Dolloidraco longedorsalis	CALSCH010000249.1	Osteichthyes	Actinopteri	Perciformes	Artedidraconidae	-1.44	MSTKEKLISHVMKEEPVGSRNKVTVVGVGMVGMASAISILLKDLCDELAMVDVMEDKLKGEVMDLQHGSLFLKTKIVGDKDYSVTANSKVVVVTAGARQQEGESRLNLVQRNVNIFKFIIPNIVKYSPNCILMVVSNPVDILTYVAWKLSGFPRHRVIGSGTNLDSARFRHLIGEKLHLHPSSCHAWIVGEHGDSSVPVWSGVNVAGVSLQGLNPQMGTEGDGENWKAIHKEVVDGAYEVIKLKGYTSWAIGMSVADLVESIIKNMHKVHPVSTLVQGMHGVKDEVFMSVPCVLGNSGLTDVIHMTLKAEEEKQLQKSAETLWGVQKELTL	331	CALSCH010000249.1	GCA_943591025.1	Scaffold	37276	4508
Doryrhamphus excisus	XP_057931838.1	Osteichthyes	Actinopteri	Syngnathiformes	Syngnathidae	26.43	MATKDKLISHVLKEQPVGSRNKVTVVGVGMVGMATAMSVLLKDLCDELALVDVMEDKLKGEAMDLQHGSFFLKTHKIVADKDYSVTANSRVVVVTAGARQQEGESRLNLVQRNVNIFKFIIPNIVKYSPNCILMIVSNPVDILTYVAWKLSGFPRHRVIGSGTNLDTARFRHLMGEKLHLHPSSCHGWIIGEHGDSSVPVWSGVNVAGVSLQTLNPNMGAEGDGEDWKAVHKQVVDGAYEVIRLKGYTSWAIGMSVADLVASIVKNMHKVHPVSTLVQGMYGVKDEVFLSIPCVLGNTGLTDVINMTLKPEEEKQLMKSAETLWGVQKELTL	332
Dunckerocampus dactyliophorus	CAAKHH010016108.1	Osteichthyes	Actinopteri	Syngnathiformes	Syngnathidae	27.87	MATKEKLISHVLKEQPVGSRNKVTVVGVGMVGMATAMSVLLKDLCDELALVDVMEDKLKGEAMDLQHGSFFLKTHKIVADKDYSVTANSRVVVVTAGARQQEGESRLNLVQRNVNIFKFIIPNIVKYSPNCILMVVSNPVDILTYVAWKLSGFPRHRVVGSGTNLDTARFRHLMGEKLHLHPSSCHGWIIGEHGDSSVPVWSGVNVAGVSLQGLNPHMGADGDGDDWKGVHKQVVDGAYEVIRLKGYTSWAIGMSVADLVASITKNMHKVHPVSTLVQGMYGVKDEVFLSIPCVLGNTGLTDVINMTLKPEEEKQLVKSAETLWAVQKELTL	332	CAAKHH010016108.1	GCA_901007775.1	Scaffold	75189	27594
Echeneis naucrates	CAAHFP010000015.1	Osteichthyes	Actinopteri	Carangiformes	Echeneidae	26.28	MSTKEKLIGHVMKEEPVGSRNKVTVVGVGMVGMASAISILLKDLCDELALVDVMEDKLKGEVMDLQHGALFLKTHKIVADKDYSVTANSRVVIVTAGARQQEGESRLNLVQRNVNIFKFIIPNIVKYSPNCILMVVSNPVDILTYVAWKLSGFPRHRVIGSGTNLDSARFRHIMGEKLHLHPSSCHGWIIGEHGDSSVPVWSGVNVAGVSLQSLNPKMGSDDDSEQWKAVHKMVVDGAYEVIKLKGYTSWAIGMSVADLVESITKNLHKVHPVSTLVQGMHGVKDEVFLSVPCVLGNSGLTDVIHMTLKPEEEKQLVKSAETLWGVQKELTL	332	CAAHFP010000015.1	GCA_900963505.1	Scaffold	915456	889301
Eleginops maclovinus	QZNA01009458.1	Osteichthyes	Actinopteri	Perciformes	Eleginopidae	9.52	MSTKEKLISHVMKEEPVGSRNKVTVVGVGMVGMASAISILLKDLCDELAMVDVMEDKLKGEVMDLQHGSLFLKTHKIVGDKDYSVTANSKLVVVTAGARQQEGESRLNLVQRNVNIFKFIIPNIVKYSPNCILMVVSNPVDILTYVAWKLSGFPRHRVLGSGTNLDSARFRHLIGEKLNLHPSSCHAWIIGEHGDSSVPVWSGLNVAGVSLQGLNPQMGTEGDSENWKAIHKEVVDGAYEVIKLKGYTSWAIGMSVADLVESILKNLHKVHPVSTLVQGMHGVKDEVFLSVPCVLGNSGLTDVVHMTLKAEEEKQVQNSAETLWGVQKELTL	332	QZNA01009458.1	GCA_025505465.1	Scaffold	6719	6610
Embiotoca jacksoni	JAKOON010000005.1	Osteichthyes	Actinopteri		Embiotocidae	15.08	MSTKDKLISHVMKEEPVGSRSKVTVVGVGMVGMAAAISVLLKDLCDELALVDVMEDKLKGEVMDLQHGSLFLKTHKIVADKDYSVTANSKVVVVTAGARQQEGESRLNLVQRNVNIFKFIIPNIVKYSPNCILLVVSNPVDILTYVAWKLSGFPRHRVIGSGTNLDSARFRHLMGEKLHLHPSSCHGWIIGEHGDSSVPVWSGVNVAGVSLQALNPQMGAEGDSEHWKEVHKMVVDGAYEVIKLKGYTSWAIGMSVADLVESIMKNMHKVHPVSTLVQGMHGVKDEVFLSIPCVLGNSGLTDVIHMTLKPDEEKQLVKSAETLWGVQKELTL	332	JAKOON010000005.1	GCA_022577435.1	Scaffold	15510158	6500778
Enchelyopus cimbrius	JAOPJJ010000141.1	Osteichthyes	Actinopteri	Gadiformes	Gaidropsaridae	5.97	MTTKDKLISHVMKEEPIGCKNKVTVVGVGMVGMASAVSILLKDLCDELALVDVMEDKLKGEVMDLQHGSLFLKTHKIVADKDYSVTANSKVVVVTAGARQQEGESRLNLVQRNVDIFKFIIPNIVKYSPNCIMLVVSNPVDILTYVAWKLSGFPRHRVIGSGTNLDSARFRHLMGEKLNLHPSSCHGWIVGEHGDSSVPVWSGVNVAGVSLQGLNPQMGTDSDSENWKQVHKEVVQGAYEVIRLKGYTSWAIGMSVADLVESIQKNMHKVHPVSTLVQGMHGVKDEVFLSVPCVLGNSGLTDVIHMTLKADEEQQLVKSAETLWGVQKELKL	332	JAOPJJ010000141.1	GCA_027122795.1	Scaffold	11386511	2536
Epinephelus coioides	UNPE01001300.1	Osteichthyes	Actinopteri	Perciformes	Serranidae	25.86	MSTKEKLIGHVMKEEPIGCRNKVTVVGVGMVGMASAISVLLKDLCDELALVDVMEDKLKGEAMDLQHGSLFLKTHKIVADKDYSVTANSKVVVVTAGARQQEGESRLNLVQRNVNIFKFIIPNIVKYSPNCILMVVSNPVDILTYVAWKLSGFPRHRVIGSGTNLDSARFRHLMGEKLHLHPSSCHGWIIGEHGDSSVPVWSGVNVAGVSLQALNPQMGAEGDSENWKAVHKMVVDGAYEVIKLKGYTSWAIGMSVADLVESIMKNLHKVHPVSTLVQGMHGVKDEVFLSIPCVLGNSGLTDVIHMTLKPDEEKQLVKSAETLWGVQKELTL	332	UNPE01001300.1	GCA_900536245.1	Scaffold	2567038	2494056
Epinephelus cyanopodus	CM048917.1	Osteichthyes	Actinopteri	Perciformes	Serranidae	25.06	MSTKEKLIGHVMKEEPIGCRNKVTVVGVGMVGMASAISVLLKDLCDELALVDVMEDKLKGEAMDLQHGSLFLKTHKIVADKDYSVTANSKVVVVTAGARQQEGESRLNLVQRNVNIFKFIIPNIVKYSPNCILMVVSNPVDILTYVAWKLSGFPRHRVIGSGTNLDSARFRHLMGEKLHLHPSSCHGWIIGEHGDSSVPVWSGVNVAGVSLQALNPQMGAEGDSENWKAVHKMVVDGAYEVIKLKGYTSWAIGMSVADLVESIMKNLHKVHPVSTLVQGMHGVKDEVFLSIPCVLGNSGLTDVIHMTLKPEEEKQLVKSAETLWGVQKELTL	332	CM048917.1	GCA_026686955.1	Chromosome	41979993	5850290
Epinephelus fuscoguttatus	NC_064755.1	Osteichthyes	Actinopteri	Perciformes	Serranidae	27.28	MSTKEKLIGHVMKEEPIGCRNKVTVVGVGMVGMASAISVLLKDLCDELALVDVMEDKLKGEAMDLQHGSLFLKTHKIVADKDYSVTANSKVVVVTAGARQQEGESRLNLVQRNVNIFKFIIPNIVKYSPNCILMVVSNPVDILTYVAWKLSGFPRHRVIGSGTNLDSARFRHLMGEKLHLHPSSCHGWIIGEHGDSSVPVWSGVNVAGVSLQALNPQMGAEGDSENWKAVHKMVVDGAYEVIKLKGYTSWAIGMSVADLVESIMKNLHKVHPVSTLVQGMHGVKDEVFLSIPCVLGNSGLTDVIHMTLKPDEEKQLVKSAETLWGVQKELTL	332	NC_064755.1	GCF_011397635.1	Chromosome	44419306	13857438
Epinephelus lanceolatus	CM029570.1	Osteichthyes	Actinopteri	Perciformes	Serranidae	26.16	MSTKEKLIGHVMKEEPIGCRNKVTVVGVGMVGMASAISVLLKDLCDELALVDVMEDKLKGEAMDLQHGSLFLKTHKIVADKDYSVTANSKVVVVTAGARQQEGESRLNLVQRNVNIFKFIIPNIVKYSPNCILMVVSNPVDILTYVAWKLSGFPRHRVIGSGTNLDSARFRHLMGEKLHLHPSSCHGWIIGEHGDSSVPVWSGVNVAGVSLQALNPQMGAEGDSENWKAVHKMVVDGAYEVIKLKGYTSWAIGMSVADLVESIMKNLHKVHPVSTLVQGMHGVKDEVFLSIPCVLGNSGLTDVIHMTLKPDEEKQLVKSAETLWGVQKELTL	332	CM029570.1	GCA_017165655.1	Chromosome	45206398	24330489
Epinephelus moara	NC_065525.1	Osteichthyes	Actinopteri	Perciformes	Serranidae	22.17	MSTKEKLIGHVMKEEPIGCRNKVTVVGVGMVGMASAISVLLKDLCDELALVDVMEDKLKGEAMDLQHGSLFLKTHKIVADKDYSVTANSKVVVVTAGARQQEGESRLNLVQRNVNIFKFIIPNIVKYSPNCILMVVSNPVDILTYVAWKLSGFPRHRVIGSGTNLDSARFRHLMGEKLHLHPSSCHGWIIGEHGDSSVPVWSGVNVAGVSLQALNPQMGAEGDSENWKAVHKLVVDGAYEVIKLKGYTSWAIGMSVADLVESIMKNLHKVHPVSTLVQGMHGVKDEVFLSIPCVLGNSGLTDVIHMTLKPDEEKQLVKSAETLWGVQKELTL	332	NC_065525.1	GCF_006386435.1	Chromosome	43431032	76174
Eucyclogobius newberryi	JAPEHO010000007.1	Osteichthyes	Actinopteri	Gobiiformes	Gobiidae	13.9	MSTKEKLISHVSKEEAVGSRNKVTVVGVGMVGMASAISILLKDLCDELALVDVMEDKLKGEVMDLQHGSLFLKTHKIVADKDYSVTANSKVVVVTAGARQQEGESRLNLVQRNVNIFKFIIPNIVKYSPNCILMVVSNPVDILTYVAWKLSGFPRNRVIGSGTNLDSARFRHLMAEKLHLHPSSCHGWIVGEHGDSSVPVWSGVNVAGVSLQSLNPNMGGEADSENWKEVHKLVVDGAYEVIKLKGYTSWAIGLSVADLVESIVKNMHKVQPVSTLVQGMHGINEEVFLSVPCVLGNSGLTDVINMTLKPAEEQQLRKSAETLWGVQKELTL	332	JAPEHO010000007.1	GCA_026437365.1	Scaffold	38890901	1988651
Euthynnus affinis	BPLY01000006.1	Osteichthyes	Actinopteri	Scombriformes	Scombridae	24.86	MSTKEKLITHVMKGDPIGTRNKVTVVGVGMVGMASAISILLKDLCDELALVDVMEDKLKGEVMDLQHGALFLKTHKIVGDKDYSVTANSRVVVVTAGARQQEGESRLNLVQRNVNIFKFIIPNIVKYSPNCILMVVSNPVDILTYVAWKLSGLPRHRVIGSGTNLDSARFRHIMAEKLHLHASSCHGWIVGEHGDSSVPVWSGVNVAGVSLQHLNPKMGHEGDAENWKDVHKKVVDGAYDVIKLKGYTSWAIGMSVADLVESINKNLHKVHPVSTLVQGMHGVKDEVFLSVPCVLGNSGLTDVIHMTLKPEEEKQLQKSAETLWGVQKELTL	332	BPLY01000006.1	GCA_019973915.1	Scaffold	29176745	84203
Fistularia tabacaria	CAAKHD010005213.1	Osteichthyes	Actinopteri	Syngnathiformes	Fistulariidae	26.33	MSTKEKLITHVMKEEPVGSRNKVTVVGVGMVGMASAISVLLKDLCDELALVDVMEDKLKGEAMDLQHGSLFLKTHKIVADKDYSVTANSRVVVVTAGARQQEGESRLNLVQRNVNIFKFIIPNIVKYSPNCILMVVSNPVDILTYVAWKLSGFPRHRVIGSGTNLDSARFRHIMGEKLHLHPSSCHGWIIGEHGDSSVPVWSGVNVAGVSLQGLNPQMGGEGDADKWKEVHKMVVAGAYEVIKLKGYTSWAIGMSVADLVESITKNLHKVHPISTLVQGMHGVKDEVFLSVPCVLGNSGLTDVIHMTLKPEEEKQLVKSAETLWAVQKELTL	332	CAAKHD010005213.1	GCA_901007705.1	Scaffold	107234	17669
Gadus chalcogrammus	CM047826.1	Osteichthyes	Actinopteri	Gadiformes	Gadidae	6.7	MSTKDKLISHVMKEEPIGSTNKVTVVGVGMVGMASAVSILLKDLCDELALVDVMEDKLKGEVMDLQHGSLFLKTHKIVADKDYAVTANSKIVVVTAGARQNEGESRLNLVQRNVNIFKFIIPNIVKYSPNCILLVVSNPVDILTYVAWKLSGFPRNRVIGSGTNLDSARFRHLMGERLHLHPSSCHGWIVGEHGDSSVPVWSGVNVAGVSLQVLNPQMGTEADSENWKKVHKEVVEGAYEVIKLKGYTSWAIGMSVADLVESIQKNMHKVHPVSTLVQGMHGVKDEVFLSVPCVLGNSGLTDVIHMTLKPDEEKQLVKSAETLWEVQKELSL	332	CM047826.1	GCA_026213295.1	Chromosome	27035343	358862
Gadus macrocephalus	JAOSYZ010000174.1	Osteichthyes	Actinopteri	Gadiformes	Gadidae	6.35	MSTKDKLISHVMKEEPIGSTNKVTVVGVGMVGMASAVSILLKDLCDELALVDVMEDKLKGEVMDLQHGSLFLKTHKIVADKDYAVTANSKIVVVTAGARQNEGESRLNLVQRNVNIFKFIIPNIVKYSPNCILLVVSNPVDILTYVAWKLSGFPRNRVIGSGTNLDSARFRHLMGEKLHLHPSSCHGWIVGEHGDSSVPVWSGVNVAGVSLQGLNPQMGTEADSENWKKVHKEVVEGAYEVIKLKGYTSWAIGMSVADLVESIQKNMHKVHPVSTLVQGMHGVKDEVFLSVPCVLGNSGLTDVIHMTLKPDEEKQLVKSAETLWEVQKELSL	332	JAOSYZ010000174.1	GCA_025728055.1	Scaffold	23468662	3434
Gadus morhua	CABHMB010001498.1	Osteichthyes	Actinopteri	Gadiformes	Gadidae	4.63	MSTKDKLISHVMKEEPIGSTNKVTVVGVGMVGMASAVSILLKDLCDELALVDVMEDKLKGEVMDLQHGSLFLKTHKIVADKDYAVTANSKIVVVTAGARQNEGESRLNLVQRNVNIFKFIIPNIVKYSPNCILLVVSNPVDILTYVAWKLSGFPRNRVIGSGTNLDSARFRHLMGEKLHLHPSSCHGWIVGEHGDSSVPVWSGVNVAGVSLQGLNPQMGTEADSENWKKVHKEVVEGAYEVIKLKGYTSWAIGMSVADLVESIQKNMHKVHPVSTLVQGMHGVKDEVFLSVPCVLGNSGLTDVIHMTLKPDEEKQLVKSAETLWEVQKELSL	332	CABHMB010001498.1	GCA_902167395.1	Scaffold	278683	278226
Gaidropsarus macrophthalmus	JAOTIX010000139.1	Osteichthyes	Actinopteri	Gadiformes	Gaidropsaridae	10.5	MTTKDKLISHVMKEEPVGCKNKVTVVGVGMVGMASAVSILLKDLCDELALVDVMEDKLKGEVMDLQHGSLFLKTHKIVADKDYSVTANSKVVVVTAGARQQEGESRLNLVQRNVDIFKFIIPNIVKYSPNCIMLVVSNPVDILTYVAWKLSGFPRHRVIGSGTNLDSARFRHLMGEKLNLHPSSCHGWIVGEHGDSSVPVWSGVNVAGVSLQALNPKMGTEGDSENWKEVHKLVVQGAYEVIRLKGYTSWAIGMSVADLVESIQKNMHKVHPVSTLVQGMHGVKDEVFLSVPCVLGNSGLTDVIHMTLKADEEKQVVKSAETLWGVQKELKL	332	JAOTIX010000139.1	GCA_027123715.1	Scaffold	10749147	2798
Gillichthys mirabilis	AAC28855.1	Osteichthyes	Actinopteri	Gobiiformes	Gobiidae	18.49	MSTKEKLISHVSKEEAVGSRNKVTVVGVGMVGMASAISILLKDLCDELALVDVMEDKLKGEVMDLQHGSLFLKTHKIVADKDYSVTANSRVVVVTAGARQQEGESRLNLVQRNVNIFKFIIPNIVKYSPNCILMVVSNPVDILTYVAWKLSGFPRHRVIGSGTNLDSARFRHIMGEKLHLHPSSCHGWIVGEHGDSSVPVWSGVNVAGVSLQTLNPKMGAEGDSENWKAVHKMVVDGAYEVIKLKGYTSWAIGMSVADLVESIVKNLHKVHPVSTLVKGMHGVKDEVFLSVPCVLGNSGLTDVIHMTLKADEEKQLVKSAETLWGVQKELTL	332
Gillichthys seta	AAC31198.1	Osteichthyes	Actinopteri	Gobiiformes	Gobiidae	22.11	MSTKEKLISHVSKEEAVGSRNKVTVVGVGMVGMASAISILLKDLCDELALVDVMEDKLKGEVMDLQHGSLFLKTHKIVADKDYSVTANSRVVVVTAGARQQEGESRLNLVQRNVNIFKFIIPNIVKYSPNCILMVVSNPVDILTYVAWKLSGFPRHRVIGSGTNLDSARFRHIMGEKLHLHPSSCHGWIVGEHGDSSVPVWSGVNVAGVSLQTLNPKMGAEGDSENWKAVHKMVVDGAYEVIKLKGYTSWAIGMSVADLVESIVKNLHKVHPVSTLVKGMHGVKDEVFLSVPCVLGNSGLTDVIHMTLKADEEKQLVKSAETLWGVQKELTL	332
Gobionotothen gibberifrons	CALSBZ010000172.1	Osteichthyes	Actinopteri	Perciformes	Nototheniidae	0.04	MSTKEKLISHVMKEEPVGSRNKVTVVGVGMVGMASAISILLKDLCDELAMVDVMEDKLKGEVMDLQHGSLFLKTKIVGDKDYSVTANSKVVVVTAGARQQEGESRLNLVQRNVNIFKFIIPNIVKYSPNCILMVVSNPVDILTYVAWKLSGFPRHRVIGSGTNLDSARFRHLIGEKLHLHPSSCHAWIVGEHGDSSVPVWSGVNVAGVSLQGLNPQMGTEGDGEDWKAIHKEVVDGAYEVIKLKGYTSWAIGMSVADLVESIIKNMHKVHPVSTLVQGMHGVKDEVFLSVPCVLGNSGLTDVIHMTLKAEEEKQVQKSAETLWGVQKELIL	331	CALSBZ010000172.1	GCA_943591055.1	Scaffold	848138	15896
Gouania willdenowi	CAABOW010005003.1	Osteichthyes	Actinopteri	Blenniiformes	Gobiesocidae	17.9	MSTKEKLISHVMKEEPIGCTNKVTVVGVGMVGMASAISILLKDLCDELAMVDVMEDKLKGEVMDLQHGALFLKTHKIVGDKDYSVTANSKVVVVTAGARQQEGESRLNLVQRNVNIFKFIIPNIVKYSPNCILMVVSNPVDILTYVAWKLSGFPRHRVIGSGTNLDSARFRHIMGEKLHLHPSSCHGWIVGEHGDSSVPVWSGVNVAGVCLQTLNPQMGAEGDSENWKEVHKLVVDGAYEVIKLKGYTSWAIGMSVADLVESIMKNLHKVHPVSTLVQGMHGVKDEVFLSVPCVLGNSGMTDVIHMTLKAEEEKQLVKSAETLWGVQKELVL	332	CAABOW010005003.1	GCA_900650505.1	Scaffold	173852	173852
Gymnodraco acuticeps	CADEHQ010002431.1	Osteichthyes	Actinopteri	Perciformes	Bathydraconidae	-0.63	MSTKEKLISHVMKEEPVGSRNKVTVVGVGMVGMASAISILLKDLCDELAMVDVMEDKLKGEVMDLQHGSLFLKTKIVGDKDYSVTANSKVVVVTAGARQQEGESRLNLVQRNVNIFKFIIPNIVKYSPNCILMVVSNPVDILTYVAWKLSGFPRHRVIGSGTNLDSARFRHLIGEKLHLHPSSCHAWIVGEHGDSSVPVWSGVNVAGVSLQGLNPQMGTEGDGENWKAIHKEVVDGAYEVIKLKGYTSWAIGMSVADLVESIIKNMHKVHPVSTLVQGMHGVKDEVFLSVPCVLGNSGLTDVIHMTLKAEEEKQLQKSAETLWGVQKELTL	331	CADEHQ010002431.1	GCA_902827185.1	Scaffold	118975	112147
Harpagifer antarcticus	CADEHL010000159.1	Osteichthyes	Actinopteri	Perciformes	Harpagiferidae	-0.05	MSTKEKLISHVMKEEPVGSRNKVTVVGVGMVGMASAISILLKDLCDELAMVDVMEDKLKGEVMDLQHGSLFLKTKIVGDKDYSVTANSKVVVVTAGARQQEGESRLNLVQRNVNIFKFIIPNIVKYSPNCILMVVSNPVDILTYVAWKLSGFPRHRVLGSGTNLDSARFRHLIGEKLHLHPSSCHAWIVGEHGDSSVPVWSGVNVAGVSLQNLNPQMGTEGDGENWKAIHKEVVDGAYEVIKLKGYTSWAIGMSVADLVESIIKNMHKVHPVSTLVQGMHGVKDEVFLSVPCVLGNSGLTDVIHMTLKAEEEKQVQKSAETLWGVQKELTL	331	CADEHL010000159.1	GCA_902827135.1	Scaffold	4997231	1048452
Hippocampus abdominalis	CM031697.1	Osteichthyes	Actinopteri	Syngnathiformes	Syngnathidae	15.06	MATKDKLITQVLKEEPGSSRNKVTVVGVGMVGMATAMSVLLKDLCDELALVDVMEDKLKGEAMDLQHGSFFLKAHKIVGDKDYSVTAGSRVVVVTAGARQQEGESRLNLVQRNVNIFKFIIPNIVKYSPNCILMVVSNPVDILTYVAWKLSGFPRHRVLGSGTNLDTARFRHLMGEKLSLHPSSCHGWIIGEHGDSSVPVWSGVNVAGVSLQGLNPKLGADGDSEDWKAVHRMVVDGAYEVIRLKGYTSWAIGMSVADLVASITKNMHKVHPVSTLIKGMYGLQEEVFLSVPCVLGNTGLSDVINMTLKPEEQQQLVKSAETLWAVQKELVL	332	CM031697.1	GCA_018466805.1	Chromosome	21766359	8410403
Hippocampus barbouri	JAOYNJ010000022.1	Osteichthyes	Actinopteri	Syngnathiformes	Syngnathidae	25.59	MATKDKLITQVLKEEPGSSRNKVTVVGVGMVGMATAMSVLLKDLCDELALVDVMEDKLKGEALDLQHGSFFLKAHKIVGDKDYSVTAGSRVVVVTAGARQQEGESRLNLVQRNVNIFKFIIPNIVKYSPNCILMVVSNPVDILTYVAWKLSGFPRHRVIGSGTNLDTARFRHLMGEKLSLHPSSCHGWIIGEHGDSSVPVWSGVNVAGVSLQGLNPKMGTDGDSEDWKAVHRMVVDGAYEVIRLKGYTSWAIGMSVADLVASITKNMHKVHPVSTLIKGMYGVQEEVFLSIPCVLGNTGLSDVVNMTLKPEEQQQLVKSAETLWAVQKELVL	332	JAOYNJ010000022.1	GCA_025770055.1	Scaffold	20742455	18901
Hippocampus comes	NW_017806072.1	Osteichthyes	Actinopteri	Syngnathiformes	Syngnathidae	28.26	MATKDKLITQVLKEEPGSSRNKVTVVGVGMVGMATAMSVLLKDLCDELALVDVMEDKLKGEALDLQHGSFFLKAHKIVGDKDYCVTAGSRVVVVTAGARQQEGESRLNLVQRNVNIFKFIIPNIVKYSPNCILMVVSNPVDILTYVAWKLSGFPRHRVIGSGTNLDTARFRHLMGEKLSLHPSSCHGWIIGEHGDSSVPVWSGVNVAGVSLQGLNPKMGADGDSEDWKAVHRMVVDGAYEVIRLKGYTSWAIGMSVADLVASITKNMHKVHPVSTLIKGMYGVQEEVFLSIPCVLGNTGLSDVVNMTLKPEEQQQLVKSAETLWAVQKELVL	332	NW_017806072.1	GCF_001891065.2	Scaffold	2034572	39720
Hippocampus kuda	CAAKHF010019476.1	Osteichthyes	Actinopteri	Syngnathiformes	Syngnathidae	26.64	MATKDKLITQVLKEEPGSSRNKVTVVGVGMVGMATAMSVLLKDLCDELALVDVMEDKLKGEALDLQHGSFFLKAHKIVGDKDYSVTADSRVVVVTAGARQQEGESRLNLVQRNVNIFKFIIPNIVKYSPNCTLMVVSNPVDILTYVAWKLSGFPRHRVIGSGTNLDTARFRHLMGEKLSLHPSSCHGWIIGEHGDSSVPVWSGVNVAGVSLQGLNPKMGADGDGEDWKAVHRMVVDGAYEVIRLKGYTSWAIGMSVADLVASITKNMHKVHPVSTLIKGMYGVQEEVFLSIPCVLGNTGLSDVINMTLKPEEQQQLVKSAETLWAVQKELIL	332	CAAKHF010019476.1	GCA_901007745.1	Scaffold	31191	10411
Hippocampus mohnikei	JAKGUB010000331.1	Osteichthyes	Actinopteri	Syngnathiformes	Syngnathidae	20.59	MATKDKLITQVLKEEPGSSRNKVTVVGVGMVGMATAMSVLLKDLCDELALVDVMEDKLKGEALDLQHGSFFLKAHKIVGDKDYSVTAGSRVVVVTAGARQQEGESRLNLVQRNVNIFKFIIPNIVKYSPNCILMVVSNPVDILTYVAWKLSGFPRHRVIGSGTNLDTARFRHLMGEKLSLHPSSCHGWIIGEHGDSSVPVWSGVNVAGVSLKDLNPKMGADGDSEDWKAVHRMVVDGAYEVIRLKGYTSWAIGMSVADLVASITKNMHKVHPVSTLIKGMYGVQEEVFLSVPCVLGNTGLSDVINMTLKPEEQQQLVKSAETLWAVQKELIL	332	JAKGUB010000331.1	GCA_026261675.1	Contig		18090544
Hippocampus whitei	CAAKHE010017969.1	Osteichthyes	Actinopteri	Syngnathiformes	Syngnathidae	21.68	MATKDKLITQVLKEEPGSSRNKVTVVGVGMVGMATAMSVLLKDLCDELALVDVMEDKLKGEALDLQHGSFFLKAHKIVGDKDYSVTADSRVVVVTAGARQQEGESRLNLVQRNVNIFKFIIPNIVKYSPNCILMVVSNPVDILTYVAWKLSGFPRHRVIGSGTNLDTARFRHLMGEKLSLHPSSCHGWIIGEHGDSSVPVWSGVNVAGVSLQGLNPKMGADGDGEDWKAVHRMVVDGAYEVIRLKGYTSWAIGMSVADLVASITKNMHKVHPVSTLIKGMYGVQEEVFLSIPCVLGNTGLSDVINMTLKPEEQQQLVKSAETLWAVQKELIL	332	CAAKHE010017969.1	GCA_901007805.1	Scaffold	40759	10333
Hippocampus zosterae	CM048533.1	Osteichthyes	Actinopteri	Syngnathiformes	Syngnathidae	25.83	MATKDKLITQVLKEEPGSSRNKVTVVGVGMVGMATAMSVLLKDLCDELALVDVMEDKLKGEAMDLQHGSFFLKAHKIVGDKDYSVTAGSRVVVVTAGARQQEGESRLNLVQRNVNIFKFIIPNIVKYSPNCILMVVSNPVDILTYVAWKLSGFPRHRVIGSGTNLDTARFRHLMGEKLSLHPSSCHGWIIGEHGDSSVPVWSGVNVAGVSLQELNPKMGAQGDSEDWKAVHRMVVDGAYEVIRLKGYTSWAIGMSVADLVASITKNMHKVHPVSTLIKGMYGVQEEVFLSVPCVLGNMGLSDVINMNLKPEEQQQLVKSAETLWAVQKELIL	332	CM048533.1	GCA_026261805.1	Chromosome	22263878	7285248
Hippoglossus hippoglossus	NC_047156.1	Osteichthyes	Actinopteri	Pleuronectiformes	Pleuronectidae	5.08	MSTKEKLITHVMKEEPVGSKNKVTVVGVGMVGMASAMSVLLKDLCDELALVDVMEEKLKGEVMDLQHGSLFLKTHKIVADKDYKVTANSKVVVVTAGARQQEGESRLNLVQRNVNIFKFIIPNIVKYSPNCILMVVSNPVDILTYVAWKLSGFPRHRVIGSGTNLDSARFRHLMGQKLNIHPSSCHGWIIGEHGDSSVPVWSGVNVAGVSLQCLNPKMGAEGDTENWKDVHKQVVEGAYEVIKLKGYTSWAIGMSVADLVESILKNMHKVHPVSTLVQGMHGVKDEVFLSVPCVLGNSGLTDVIHMTLKPDEEKQLVKSAETLWGVQKELTL	332	NC_047156.1	GCF_009819705.1	Chromosome	26312018	7020318
Hippoglossus stenolepis	NC_061487.1	Osteichthyes	Actinopteri	Pleuronectiformes	Pleuronectidae	7.06	MSTKEKLITHVMKEEPVGSKNKVTVVGVGMVGMASAMSVLLKDLCDELALVDVMEEKLKGEVMDLQHGSLFLKTHKIVADKDYKVTANSKVVVVTAGARQQEGESRLNLVQRNVNIFKFIIPNIVKYSPNCILMVVSNPVDILTYVAWKLSGFPRHRVIGSGTNLDSARFRHLMGQKLNIHPSSCHGWIIGEHGDSSVPVWSGVNVAGVSLQCLNPKMGAEGDTENWKDVHKQVVEGAYEVIKLKGYTSWAIGMSVADLVESILKNMHKVHPVSTLVQGMHGVKDEVFLSVPCVLGNSGLTDVIHMTLKPEEEKQLVKSAETLWGVQKELTL	332	NC_061487.1	GCF_022539355.2	Chromosome	27288303	4638087
Hirundichthys speculiger	JAGFBZ010001417.1	Osteichthyes	Actinopteri	Beloniformes	Exocoetidae	5.78	MSTKEKLIHHVMKEEPVGSRCKVTVVGVGMVGMASAVSILLKDLCDELALVDVMEDKLKGEVMDLQHGALFLKTHKIVGDKDYSVTANSKVVVLTAGARQQEGESRLNLVQRNVNIFKFIIPNIVKYSPKCILLVVSNPVDILTYVAWKLSGFPRHRIIGSGTNLDSARFRHLMAEKFHIHPSSCHGWIVGEHGDSSVAVWSGINVAGVPLHSLNPKMGADDDGEKWKEMHKKVVDGAYDVIKLKGYTSWAIGMSVADLVESIMKNLHKVHPVSTLVQGMHGVKDEVFLSVPCVLGNSGLTDVIHMTLKPDEEKQLVKSAETLWGVQKELTL	332	JAGFBZ010001417.1	GCA_018398805.1	Scaffold	1152470	1092820
Histiodraco velifer	CALSCB010056813.1	Osteichthyes	Actinopteri	Perciformes	Artedidraconidae	-1.38	MSTKEKLISHVMKEEPVGSRNKVTVVGVGMVGMASAISILLKDLCDELAMVDVMEDKLKGEVMDLQHGSLFLKTKIVGDKDYSVTANSKVVVVTAGARQQEGESRLNLVQRNVNIFKFIIPNIVKYSPNCILMVVSNPVDILTYVAWKLSGFPRHRVIGSGTNLDSARFRHLIGEKLHLHPSSCHAWIVGEHGDSSVPVWSGVNVAGVSLQGLNPQMGTEGDGENWKAIHKEVVDGAYEVIKLKGYTSWAIGMSVADLVESIIKNMHKVHPVSTLVQGMHGVKDEVFMSVPCVLGNSGLTDVIHMTLKAEEEKQLQKSAETLWGVQKELTL	331	CALSCB010056813.1	GCA_943590885.1	Scaffold	59737	16240
Holacanthus passer	JAFREQ010000003.1	Osteichthyes	Actinopteri	Acanthuriformes	Pomacanthidae	25.29	MSTKEKLISHVMKEEPVGSRNKVTVVGVGMVGMASAISILFKDSCDELALVDVMEDKLKGEAMDLQHGSLFLKTHKIVADKDYSVTANSKVVVVTAGARQQEGESRLNLVQRNVNIFKFIIPNIVKYSPNCILMVVSNPVDILTYVAWKLSGFPRHRVIGSGTNLDSARFRHLMGEKLNLHPSSCHGWIIGEHGDSSVPVWSGVNVAGVSLQSLNPQMGAEGDSENWKDVHKMVVDGAYEVIKLKGYTSWAIGMSVADLVESIMKNLHKVHPVSTLVQGMHGVKDEVFLSIPCVLGNSGLTDVIHVTLKAEEEKQLVKSAETLWGVQKELTL	332
Holocentrus rufus	OMLF01011161.1	Osteichthyes	Actinopteri	Holocentriformes	Holocentridae	26.52	MSTKEKLITHVMKEEPIGCRNKVTVVGVGMVGMASAISVLLKDLCDELALVDVMEEKLKGEVMDLQHGSLFLKTHKIVADKDYSVTAHSRVVVVTAGARQQEGESRLNLVQRNVNIFKFIIPNIVKYSPNCILLVVSNPVDILTYVAWKLSGFPRHRVIGSGTNLDSARFRHLMGEKLHLHPSSCHGWIVGEHGDSSVPVWSGVNVAGVSLQHLNPKMGVEGDTEHWKEVHKKVVDGAYEVIKLKGYTSWAIGMSVADLVESILKNLHKVHPVSTLVQGMHGVKDEVFLSVPCVLGNSGLTDVIHMTLKPDEEKQLVKSAETLWAVQKELTL	332	OMLF01011161.1	GCA_900302615.1	Scaffold	21389	9243
Hoplostethus atlanticus	CABFOO010037137.1	Osteichthyes	Actinopteri	Trachichthyiformes	Trachichthyidae	4.07	MSTKDKLISHVMKEEPLGCMNKVTVVGVGMVGMAAAISVLLKDLCDELALVDVMEDKLKGEVMDLQHGSLFLKTHKIVADKDYSVTANSKVVVITAGARQQEGESRLNLVQRNVNIFKFIIPNIVKYSPNSILLVVSNPVDILTYVAWKLSGFPRHRVIGSGTNLDSARFRHLMGEKLNLHPSSCHGWIVGEHGDSSVPVWSGVNVAGVPLQALNPQMGCEGDPENWKAVHKMVVDGAYEVIKLKGYTSWAIGMSVADLVESLLKNLHKVHPVSTLVQGMHGVKDEVFLSIPCVLGNSGLTDVIHMTLKPDEEKQLVNSAETLWGVQKELTL	332	CABFOO010037137.1	GCA_900660355.1	Scaffold	15562	7812
Hozukius emblemarius	CAKALT010046917.1	Osteichthyes	Actinopteri	Perciformes	Sebastidae	10.55	MSTKEKLISHVMKEEPVGSRNKVTVVGVGMVGMASAISVLLKDLCDELALVDVMEEKLKGEVMDLQHGSLFLKTHKIVADKDYSVTANSKVVVVTAGARQQEGESRLNLVQRNVNIFKFIIPNIVKYSPNCILMVVSNPVDILTYVAWKMSGFPRHRVIGSGTNLDSARFRHLMGEKLNIHPSSCHGWIVGEHGDSSVPVWSGVNVAGVSLQSLNPQMGIEGDSENWKAVHKQVVDGAYEVIKLKGYTSWAIGMSVADLVESIVKNLHKVHPVSTLVQGMHGVKDEVFLSVPCVLGNSGLTDVIHMTLKPDEEKQLVKSAETLWGVQKELTL	332	CAKALT010046917.1	GCA_916700935.1	Scaffold	41075	23430
Hozukius guyotensis	CAKALU010033771.1	Osteichthyes	Actinopteri	Perciformes	Sebastidae	5.19	MSTKEKLISHVMKEEPVGSRNKVTVVGVGMVGMASAISVLLKDLCDELALVDVMEEKLKGEVMDLQHGSLFLKTHKIVADKDYSVTANSKVVVVTAGARQQEGESRLNLVQRNVNIFKFIIPNIVKYSPNCILMVVSNPVDILTYVAWKMSGFPRHRVIGSGTNLDSARFRHLMGEKLNIHPSSCHGWIVGEHGDSSVPVWSGVNVAGVSLQSLNPQMGIEGDSENWKAVHKQVVDGAYEVIKLKGYTSWAIGMSVADLVESIVKNLHKVHPVSTLVQGMHGVKDEVFLSVPCVLGNSGLTDVIHMTLKPDEEKQLVKSAETLWGVQKELTL	332	CAKALU010033771.1	GCA_916700995.1	Scaffold	43437	27170
Hypoplectrus aberrans	JAOYMT010000050.1	Osteichthyes	Actinopteri	Perciformes	Serranidae	27.31	MSTKEKLIGHVMKEEPVGCRNKVTVVGVGMVGMASAISILLKDLCDELALVDVMEDKLKGEVMDLQHGSLFLKTHKIVADKDYSVTANSRVVVVTAGARQQEGESRLNLVQRNVNIFKFIIPNIVKYSPNCILMVVSNPVDILTYVAWKLSGFPRHRVIGSGTNLDSARFRHLMGEKLHLHPSSCHGWIIGEHGDSSVPVWSGVNVAGVSLQGLNPQMGAEGDSEDWKSVHKMVVDGAYEVIKLKGYTSWAIGMSVADLVESITKNLHKVHPVSTLVQGMHGVKDEVFLSVPCVLGNSGLTDVIHMTLKAEEEKQLVKSAETLWGVQKELTL	332	JAOYMT010000050.1	GCA_025802035.1	Scaffold	23714674	8694
Hypoplectrus chlorurus	JAOXJR010000047.1	Osteichthyes	Actinopteri	Perciformes	Serranidae	26.49	MSTKEKLIGHVMKEEPVGCRNKVTVVGVGMVGMASAISILLKDLCDELALVDVMEDKLKGEVMDLQHGSLFLKTHKIVADKDYSVTANSRVVVVTAGARQQEGESRLNLVQRNVNIFKFIIPNIVKYSPNCILMVVSNPVDILTYVAWKLSGFPRHRVIGSGTNLDSARFRHLMGEKLHLHPSSCHGWIIGEHGDSSVPVWSGVNVAGVSLQGLNPQMGAEGDSEDWKSVHKMVVDGAYEVIKLKGYTSWAIGMSVADLVESITKNLHKVHPVSTLVQGMHGVKDEVFLSVPCVLGNSGLTDVIHMTLKAEEEKQLVKSAETLWGVQKELTL	332	JAOXJR010000047.1	GCA_025762755.1	Scaffold	23759878	8830
Hypoplectrus guttavarius	JAOXOB010000053.1	Osteichthyes	Actinopteri	Perciformes	Serranidae	26.51	MSTKEKLIGHVMKEEPVGCRNKVTVVGVGMVGMASAISILLKDLCDELALVDVMEDKLKGEVMDLQHGSLFLKTHKIVADKDYSVTANSRVVVVTAGARQQEGESRLNLVQRNVNIFKFIIPNIVKYSPNCILMVVSNPVDILTYVAWKLSGFPRHRVIGSGTNLDSARFRHLMGEKLHLHPSSCHGWIIGEHGDSSVPVWSGVNVAGVSLQGLNPQMGAEGDSEDWKSVHKMVVDGAYEVIKLKGYTSWAIGMSVADLVESITKNLHKVHPVSTLVQGMHGVKDEVFLSVPCVLGNSGLTDVIHMTLKAEEEKQLVKSAETLWGVQKELTL	332	JAOXOB010000053.1	GCA_028566275.1	Scaffold	23765999	9386
Hypoplectrus indigo	JAOXJS010000054.1	Osteichthyes	Actinopteri	Perciformes	Serranidae	26.46	MSTKEKLIGHVMKEEPVGCRNKVTVVGVGMVGMASAISILLKDLCDELALVDVMEDKLKGEVMDLQHGSLFLKTHKIVADKDYSVTANSRVVVVTAGARQQEGESRLNLVQRNVNIFKFIIPNIVKYSPNCILMVVSNPVDILTYVAWKLSGFPRHRVIGSGTNLDSARFRHLMGEKLHLHPSSCHGWIIGEHGDSSVPVWSGVNVAGVSLQGLNPQMGAEGDSEDWKSVHKMVVDGAYEVIKLKGYTSWAIGMSVADLVESITKNLHKVHPVSTLVQGMHGVKDEVFLSVPCVLGNSGLTDVIHMTLKAEEEKQLVKSAETLWGVQKELTL	332	JAOXJS010000054.1	GCA_025762485.1	Scaffold	23741282	11143
Hypoplectrus nigricans	JAOWBK010000049.1	Osteichthyes	Actinopteri	Perciformes	Serranidae	26.47	MSTKEKLIGHVMKEEPVGCRNKVTVVGVGMVGMASAISILLKDLCDELALVDVMEDKLKGEVMDLQHGSLFLKTHKIVADKDYSVTANSRVVVVTAGARQQEGESRLNLVQRNVNIFKFIIPNIVKYSPNCILMVVSNPVDILTYVAWKLSGFPRHRVIGSGTNLDSARFRHLMGEKLHLHPSSCHGWIIGEHGDSSVPVWSGVNVAGVSLQGLNPQMGAEGDSEDWKSVHKMVVDGAYEVIKLKGYTSWAIGMSVADLVESITKNLHKVHPVSTLVQGMHGVKDEVFLSVPCVLGNSGLTDVIHMTLKAEEEKQLVKSAETLWGVQKELTL	332	JAOWBK010000049.1	GCA_028566415.1	Scaffold	23810142	8307
Hypoplectrus providencianus	JAOWBC010000049.1	Osteichthyes	Actinopteri	Perciformes	Serranidae	27.81	MSTKEKLIGHVMKEEPVGCRNKVTVVGVGMVGMASAISILLKDLCDELALVDVMEDKLKGEVMDLQHGSLFLKTHKIVADKDYSVTANSRVVVVTAGARQQEGESRLNLVQRNVNIFKFIIPNIVKYSPNCILMVVSNPVDILTYVAWKLSGFPRHRVIGSGTNLDSARFRHLMGEKLHLHPSSCHGWIIGEHGDSSVPVWSGVNVAGVSLQGLNPQMGAEGDSEDWKSVHKMVVDGAYEVIKLKGYTSWAIGMSVADLVESITKNLHKVHPVSTLVQGMHGVKDEVFLSVPCVLGNSGLTDVIHMTLKAEEEKQLVKSAETLWGVQKELTL	332	JAOWBC010000049.1	GCA_028566105.1	Scaffold	23882540	8212
Hypoplectrus puella	UXGA01000019.1	Osteichthyes	Actinopteri	Perciformes	Serranidae	26.47	MSTKEKLIGHVMKEEPVGCRNKVTVVGVGMVGMASAISILLKDLCDELALVDVMEDKLKGEVMDLQHGSLFLKTHKIVADKDYSVTANSRVVVVTAGARQQEGESRLNLVQRNVNIFKFIIPNIVKYSPNCILMVVSNPVDILTYVAWKLSGFPRHRVIGSGTNLDSARFRHLMGEKLHLHPSSCHGWIIGEHGDSSVPVWSGVNVAGVSLQGLNPQMGAEGDSEDWKSVHKMVVDGAYEVIKLKGYTSWAIGMSVADLVESITKNLHKVHPVSTLVQGMHGVKDEVFLSVPCVLGNSGLTDVIHMTLKAEEEKQLVKSAETLWGVQKELTL	332	UXGA01000019.1	GCA_900610375.1	Scaffold	24210077	22581
Istiophorus platypterus	CM029121.1	Osteichthyes	Actinopteri	Carangiformes	Istiophoridae	26.5	MSTKEKLIGHVMKEEPVGTRNKVTVVGVGMVGMASAISVLLKDLCDELALVDVMEDKLKGEVMDLQHGSLFLKTHKIVADKDYSVTAHSRVVVVTAGARQQEGESRLNLVQRNVNIFKFIIPNIVKYSPHCIILVVSNPVDILTYVAWKLSGFPRHRVIGSGTNLDSARFRHLMGEKLHIHPSSCHGWIIGEHGDSSVPVWSGVNVAGVSLQGLNPKMGIEGDAEHWKEVHKKVVDGAYDVIKLKGYTSWAIGMSVADLVESILKNLHKVHPVSTLVKGMHGVKDEVFLSIPSVLGNSGLTDVIHMTLKPEEEKQLVKSAETLWGVQKELTL	332
Karalla daura	CM055196.1	Osteichthyes	Actinopteri	Chaetodontiformes	Leiognathidae	27.97	MSTKEKLIGHVMKEEPVGSRNKVTVVGVGMVGMASAISILLKDLCDELALVDVMEDKLKGEAMDLQHGSLFLKTHKIVGDKDYSVTANSRVVVVTAGARQQEGESRLNLVQRNVNIFKFIIPNIVKYSPNCILMVVSNPVDILTYVAWKLSGFPRHRVIGSGTNLDSARFRHLMGEKLHLHPSSCHGWIIGEHGDSSVPVWSGVNVAGVSLQALNPKMGGEGDGENWKEVHKMVVDGAYEVIKLKGYTSWAIGMSVADLVESINKNLHKVHPVSTLVQGMHGVKDEVFLSVPCVLGNSGLTDVIHMTLKPEEEKQLVKSAETLWSVQKELTL	332	CM055196.1	GCA_029224185.1	Chromosome	24527224	1950773
Labrus bergylta	NW_018114421.1	Osteichthyes	Actinopteri	Labriformes	Labridae	11.71	MSTKEKLISHVMKEEPVGSRNKVTVVGVGMVGMASAISVLLKDLCDELALVDVMEDKLKGEVMDLQHGSLFLKTHKIVADKDYSVTANSKVVVVTAGARQQEGESRLNLVQRNVNIFKFIIPNIVKYSPNCILLVVSNPVDILTYVAWKLSGFPRHRVIGSGTNLDSARFRHLMGEKLHLHPSSCHGWVIGEHGDSSVPVWSGVNVAGVSLQGLNPQMGAEGDSENWKEVHKMVVDGAYEVIKLKGYTSWAIGMSVADLVESILKNLHKVHPVSTLVQGMLGVKDEVFLSVPCVLGNSGLTDVIHMTLKPDEEKQVQKSAETLWGVQKELTL	332	NW_018114421.1	GCF_900080235.1	Scaffold	794648	703847
Laemonema laureysi	OMNS01041439.1	Osteichthyes	Actinopteri	Gadiformes	Moridae	11.89	MSTKEKLISHVMKEEPVGCKNKVTVVGVGMVGMACAVSILLKDLCDELALVDVMEDKLKGEVMDLQHGSLFLKTHTIVADKDYSVTANSKVVVVTAGARQQEGESRLNLVQRNVNIFKFIIPNIVKYSPNCILLVVSNPVDILTYVAWKLSGFPRHRVIGSGTNLDSARFRHLMGEKLNLHPSSCHGWIVGEHGDSSVPVWSGVNVAGVSLLGLNPQMGTDSDTENWKQVHKLVVEGAYEVIKLKGYTSWAIGMSVADLVESIQKNMHKVHPVSTLVQGMHGVKDEVFLSVPCVLGSSGLTDVIHMTLKPDEEKQLVKSAETLWSVQKELTL	332	OMNS01041439.1	GCA_900303225.1	Scaffold	4715	3431
Lagocephalus sceleratus	CAJVRN010000116.1	Osteichthyes	Actinopteri	Tetraodontiformes	Tetraodontidae	25.49	MSTKEKLITHVMKEQPIGCQNKVTVVGVGMVGMASAISVLLKDLCDELALVDVMEDKLKGEAMDLQHGSLFLKTHKIVADKDYSVTANSRVVVVTAGARQQEGESRLNLVQRNVNIFKFIIPNIVKYSPNCILMVVSNPVDILTYVAWKLSGFPRHRVIGSGTNLDSARFRHLMGEKLHLHPSSCHGWIIGEHGDSSVPVWSGVNVAGVPLQSLNPKMGTEGDSEKWKEVHKKVVDGAYEVIKLKGYTSWAIGMSVADLVESITKNLHKVHPVSTLVQGMHGVKDEVFLSVPCVLGNSGLTDVIHMTLKPEEEKQLVKSAETLWGVQKELTM	332	CAJVRN010000116.1	GCA_911728415.1	Contig		11300158
Lampris guttatus	OMLH01112928.1	Osteichthyes	Actinopteri	Lampriformes	Lampridae	10.55	MSTKEKLIGHVMKEEPVGCRNKVTVVGVGMVGMASAISVLLKDLCDELALVDVMEDKLKGEVMDLQHGSLFLKTHKIVADKDYSVTAHSKVVVVTAGARQQEGESRLNLVQRNVNIFKFIIPNIVKYSPHCILLVVSNPVDILTYVAWKLSGFPRHRVIGSGTNLDSARFRHLMGERLHIHPSSCHGWIVGEHGDSSVPVWSGVNVAGVSLQTLNPKMGIEGDTEHWKEVHKKVVDGAYDVIKLKGYTSWAIGMSVADLVESILKNLHKVHPVSTLVKDMHGVKDEVFLSIPCVLGNSGLTDVIHMTLKPDEEHQLVKSAETLWSVQKELTL	332	OMLH01112928.1	GCA_900302545.1	Scaffold	5222	4051
Lampris incognitus	CM039102.1	Osteichthyes	Actinopteri	Lampriformes	Lampridae	13.42	MSTKEKLIGHVMKEEPVGCRNKVTVVGVGMVGMASAISVLLKDLCDELALVDVMEDKLKGEVMDLQHGSLFLKTHKIVADKDYSVTAHSKVVVVTAGARQQEGESRLNLVQRNVNIFKFIIPNIVKYSPHCILLVVSNPVDILTYVAWKLSGFPRHRVIGSGTNLDSARFRHLMGERLHIHPSSCHGWIVGEHGDSSVPVWSGVNVAGVSLQTLNPKMGIEGDTEHWKEVHKKVVDGAYDVIKLKGYTSWAIGMSVADLVESILKNLHKVHPVSTLVKDMHGVKDEVFLSIPCVLGNSGLTDVIHMTLKPDEEHQLVKSAETLWSVQKELTL	332	CM039102.1	GCA_022059245.1	Chromosome	61105648	3708147
Lamprogrammus exutus	OMOW01106180.1	Osteichthyes	Actinopteri	Ophidiiformes	Ophidiidae	9.14	MSTKEKLISHVMKEEPIGSQNKVTVVGVGMVGMAAAISVLLKDLCDELALVDVMEDKLKGEVMDLQHGSLFLKTHKIVADKDYSVTANSKVVVVTAGARQQEGESRLNLVQRNVNIFKFIIPNIVKYSPNCILMVVSNPVDILTYVAWKLSGFPRHRVIGSGTNLDSARFRHLMGEKLHLHPSSCHGWIIGEHGDSSVPVWSGVNVAGVPLQALNPQMGSDGDSENWKDVHKKVVEGAYEVIKLKGYTSWAIGMSVADLVESIMKNLHKVHPVSTLVQGMHGVQDEVFLSVPCVLGNSGLTDVICMSLKAEEEKQLVKSAETLWGVQKELTL	332	OMOW01106180.1	GCA_900312555.1	Scaffold	5470	4213
Larimichthys crocea	CM011654.2	Osteichthyes	Actinopteri	Perciformes	Sciaenidae	20.71	MSTKEKLIGHVMKEEPIGSRNKVTVVGVGMVGMASAVSVLLKDLCDELALVDVMEDKLKGEAMDLQHGSLFLKTHKIVADKDYSVTANSKVVVVTAGARQQEGESRLNLVQRNVNIFKFIIPNIVKYSPNCILMVVSNPVDILTYVAWKLSGFPRHRVIGSGTNLDSARFRHIMGEKLHLHPSSCHGWIIGEHGDSSVPVWSGVNVAGVSLQTLNPQMGAEGDSENWKAVHKMVVDGAYEVIKLKGYTSWAIGMSVADLVESIMKNLHKVHPVSTLVQGMHGVKDEVFLSIPCVLGNSGLTDVIHMTLKSDEEKQLVKSAETLWGVQKELTL	332	CM011654.2	GCA_003711585.2	Chromosome	29200035	1327071
Larimichthys polyactis	JAFMOB010000019.1	Osteichthyes	Actinopteri	Perciformes	Sciaenidae	14.16	MSTKEKLIGHVMKEEPIGSRNKVTVVGVGMVGMASAVSILLKDLCDELALVDVMEDKLKGEAMDLQHGSLFLKTHKIVADKDYSVTANSKVVVVTAGARQQEGESRLNLVQRNVNIFKFIIPNIVKYSPNCILMVVSNPVDILTYVAWKLSGFPRHRVIGSGTNLDSARFRHIMGEKLHLHPSSCHGWIIGEHGDSSVPVWSGVNVAGVSLQTLNPQMGAEGDSENWKAVHKMVVDGAYEVIKLKGYTSWAIGMSVADLVESIMKNMHKVHPVSTLVQGMHGVKDEVFLSIPCVLGNSGLTDVIHMTLKSDEEKQLVKSAETLWGVQKELTL	332	JAFMOB010000019.1	GCA_018985215.1	Scaffold	4519237	1208045
Lindbergichthys nudifrons	CALSBW010029458.1	Osteichthyes	Actinopteri	Perciformes	Nototheniidae	-0.15	MSTKEKLISHVMKEEPVGSRSKVTVVGVGMVGMASAISILLKDLCDELAMVDVMEDKLKGEVMDLQHGSLFLKTKIVGDKDYSVTANSKVVVVTAGARQQEGESRLNLVQRNVNIFKFIIPNIVKYSPNCILMVVSNPVDILTYVAWKLSGFPRHRVIGSGTNLDSARFRHLIGEKLHLHPSSCHAWIVGEHGDSSVPVWSGVNVAGVSLQGLNPQMGTEDDGENWKAIHKEVVDGAYEVIKLKGYTSWAIGMSVADLVESIIKNMHKVHPVSTLVQGMHGVKDEVFLSVPCVLGNSGLTDVIHMTLKAEEEKQLQKSAETLWGVQKELTL	331	CALSBW010029458.1	GCA_943590975.1	Scaffold	1385158	21363
Liparis tanakae	SRLO01000008.1	Osteichthyes	Actinopteri	Perciformes	Liparidae	11.24	MSTKEKLISHVMKEEPVGSQSKVTVVGVGMVGMASAISVLLKDLCDELALVDVMEDKLKGEVMDLQHGSLFLKTHKIVADKDYSVTANSKVVVVTAGARQLEGESRLNLVQRNVNIFKFIIPNIVKYSPNCIILVVSNPVDILTYVAWKLSGFPRHRVIGSGTNLDSARFRHLMGEKLNIHPSSCHGWIIGEHGDSSVPVWSGVNVAGVSLQGLNPQMGAEDDSENWKAVHKLVVDGAYEVIRLKGYTSWAIGMSVADLVESILKNMHKVHPVSTLVQGMHGVKDEVFLSIPCVLGNSGLTDVIHMTLKPDEEKQLVNSAETLWGVQKELSL	332	SRLO01000008.1	GCA_006348945.1	Scaffold	375216	9903
Lophius piscatorius	VRLP01001610.1	Osteichthyes	Actinopteri	Lophiiformes	Lophiidae	10.01	MSTKEKLISHVMKEEPVGSRNKVTVVGVGMVGMACAMSVLLKDLCDELALVDVMEDKLKGEAMDLQHGSLFLKTHKIVGDKDYSVTANSKVVVVTAGARQQEGESRLNLVQRNVNIFKFIIPNIVKYSPNCILMVVSNPVDILTYVAWKLSGFPRHRVIGSGTNLDSARFRHLMGEKLNIHPSSCHGWIIGEHGDSSVPVWSGVNVAGVSLQGLNPQMGVEGDSENWKAVHKMVVDGAYEVIKLKGYTSWAIGMSVADLVESLLKNLHKVHPVSTLVQGMHGVKDEVFLSIPCVLGNSGLTDVIHMTLKPEEEKQLMTSAETLWGVQKELTL	332	VRLP01001610.1	GCA_009660295.1	Contig		104538
Lutjanus campechanus	JAJHUR010073852.1	Osteichthyes	Actinopteri	Lutjaniformes	Lutjanidae	25.48	MSTKEKLISHVMKEEPVGCRNKVTVVGVGMVGMASAISVLLKDLCDELALVDVMEDKLKGEVMDLQHGSLFLKTHKIVADKDYSVTANSKVVVVTAGARQQEGESRLNLVQRNVNIFKFIIPNIVKYSPNCILLVVSNPVDILTYVAWKLSGFPRHRVIGSGTNLDSARFRHLMGEKLHLHPSSCHGWIIGEHGDSSVPVWSGVNVAGVSLQALNPKMGAEGDSENWKQVHKMVVDGAYEVIKLKGYTSWAIGMSVADLVESILKNLHKVHPVSTLVQGMHGVKDEVFLSIPCVLGNSGLTDVIHMTLKPEEEKQLVKSAETLWGVQKELTL	332	JAJHUR010073852.1	GCA_027495735.1	Scaffold	20750	15631
Lutjanus erythropterus	CM034602.1	Osteichthyes	Actinopteri	Lutjaniformes	Lutjanidae	26.18	MSTKEKLIGHVMKEEPIGCRNKVTVVGVGMVGMASAISVLLKDLCDELALVDVMEDKLKGEAMDLQHGSLFLKTHKIVADKDYSVTANSKVVVVTAGARQQEGESRLNLVQRNVNIFKFIIPNIVKYSPNCILMVVSNPVDILTYVAWKLSGFPRHRVIGSGTNLDSARFRHLMGEKLHLHPSSCHGWIIGEHGDSSVPVWSGVNVAGVSLQTLNPQMGAEGDSENWKEVHKKVVDGAYEVIKLKGYTSWAIGMSVADLVESILKNLHKVHPVSTLVQGMHGVKDEVFLSIPCVLGNSGLTDVIHMTLKAEEEKQLVKSAETLWGVQKELTL	332	CM034602.1	GCA_020091685.1	Chromosome	40645435	2781023
Lycodichthys dearborni	AAD48489.1	Osteichthyes	Actinopteri	Perciformes	Zoarcidae	-1.6	MSTKEKLISHVMKEEPVGSRSKVTVVGVGMVGMASAISVLLKDLCDELALVDVMEEKLKGEVMDLQHGSLFLKTHKIVADKDYSVTANSKVVVVTAGARQQEGESRLNLVQRNVNIFKFIIPNIVKYSPNCIIMVVSNPVDILTYVAWKLSGFPRHRVIGSGTNLDSARFRHLMGEKLNIHPSSCHGWIVGEHGDSSVPVWSGVNVAGVSLQGLNPKMGVEGDSENWKAVHKQVVDGAYEVIRLKGYTSWAIGMSVADLVESIIKNLHKVHPVSTLVQGMHGVKDEVFMSIPCVLGNSGLTDVIHMTLKAEEEKQLVTSAETLWGVQKELTL	332
Lycodopsis pacificus	CM051698.1	Osteichthyes	Actinopteri	Perciformes	Zoarcidae	7.83	MSTKDKLISHVMKEEPVGSRSKVTVVGVGMVGMASAISVLLKDLCDELALVDVMEEKLKGEVMDLQHGSLFLKTHKIVADKDYSVTANSKVVVVTAGARQQEGESRLNLVQRNVNIFKFIIPNIVKYSPNCIIMVVSNPVDILTYVAWKLSGFPRHRVIGSGTNLDSARFRHLMGEKLNIHPSSCHGWIVGEHGDSSVPVWSGVNVAGVSLQGLNPKMGVEGDSENWKAVHKQVVDGAYEVIRLKGYTSWAIGMSVADLVESIIKNLHKVHPVSTLVQGMHGVKDEVFMSIPCVLGNSGLTDVIHMTLKAEEEKQLVTSAETLWGVQKELTL	332	CM051698.1	GCA_028022725.1	Chromosome	27720618	4715471
Macroramphosus scolopax	CAAKHC010002515.1	Osteichthyes	Actinopteri	Syngnathiformes	Centriscidae	14.98	MSTKEKLISHVMKEEPIGCRNKVTVVGVGMVGMASAVSVLLKDLCDELALVDVMEDKLKGEVMDLQHGSLFLKTHKIVADKDYSVTANSRVVVVTAGARQQEGESRLNLVQRNVNIFKFIIPNIVKYSPNCILMVVSNPVDILTYVAWKISGFPRHRVIGSGTNLDSARFRHLMGEKLHLHPSSCHGWIVGEHGDSSVPVWSGVNVAGVSLHGLNPKMGTEGDSENWKAVHKKVVDGAYEVIKLKGYTSWAIGMSVADLVESITKNLHKVHPVSTLVQGMHGVKDEVFLSIPCVLGNSGLTDVIHMTLKPEEEQQLVKSAETLWGVQKELTL	332	CAAKHC010002515.1	GCA_901007825.1	Scaffold	41786	13365
Melanogrammus aeglefinus	OLKM01001030.1	Osteichthyes	Actinopteri	Gadiformes	Gadidae	7.05	MSTKDKLISHVMKEEPIGSKNKVTVVGVGMVGMASAVSILLKDLCDELALVDVMEDKLKGEIMDLQHGSLFLKTHKIVADKDYAVTANSKIVVVTAGARQNEGESRLNLVQRNVNIFKFIIPNIVKYSPNCILLVVSNPVDILTYVAWKLSGFPRNRVIGSGTNLDSARFRHLMGEKLHLHPSSCHGWIVGEHGDSSVPVWSGVNVAGVSLQGLNPQMGTEADTENWKKVHKEVVEGAYEVIRLKGYTSWAIGMSVADLVESIQKNMHKVHPVSTLVQGMHGVKDEVFLSVPCVLGNSGLTDVIRMTLKPDEEKQLVKSAETLWAVQKELSL	332	OLKM01001030.1	GCA_900291075.1	Scaffold	209126	77605
Menidia menidia	CAJOSG010000111.1	Osteichthyes	Actinopteri	Atheriniformes	Atherinopsidae	10.92	MSTHEKLIGHVMKEEPIGCRNKVTVVGVGMVGMASAISVLLKDLCDELALVDVMEEKLKGEAMDLQHGALFLKTHKIVADKDYSVTANSKVVVVTAGARQQEGESRLNLVQRNVNIFKFIIPNIVKYSPNCILLVVSNPVDILTYVAWKLSGFPRHRVIGSGTNLDSARFRHLMGEKFHLHPSSCHGWIIGEHGDSSVAVWSGVNIAGVSLQSINPKMGADDDSEHWKEMHKKVVDGAYEVIKLKGYTSWAIGMSVADLVESILKNLHKVHPVSTLVQGMHGVKDEVFLSIPCVLGNSGLTDVVHMTLKPDEEKQLVKSAETLWGVQKELTL	332	CAJOSG010000111.1	GCA_905332855.1	Scaffold	1562819	7957
Miichthys miiuy	JXSJ01000044.1	Osteichthyes	Actinopteri	Perciformes	Sciaenidae	18.97	MSTKEKLIGHVMKEEPVGSRNKVTVVGVGMVGMASAVSILLKDLCDELALVDVMEDKLKGEAMDLQHGSLFLKTHKIVADKDYSVTANSKVVVVTAGARQQEGESRLNLVQRNVNIFKFIIPNIVKYSPNCILMVVSNPVDILTYVAWKLSGFPRHRVIGSGTNLDSARFRHIMGEKLHLHPSSCHGWIIGEHGDSSVPVWSGVNVAGVSLQNLNPQMGAEGDSENWKAVHKMVVDGAYEVIKLKGYTSWAIGMSVADLVESIIKNLHKVHPVSTLVQGMHGVKDEVFLSIPCVLGNSGLTDVIHMTLKSDEEKQLVKSAETLWGVQKELTL	332	JXSJ01000044.1	GCA_001593715.1	Scaffold	1145539	81271
Mola mola	KV751367.1	Osteichthyes	Actinopteri	Tetraodontiformes	Molidae	12.15	MSTKEKLISHLMKEEPVGSRNKVTVVGVGMVGMASAISVLLKELCDELALVDVMEDKLKGEAMDLQHGSLFLKTHKIVADKDYSVTANSKVVVVTAGARQQEGESRLNLVQRNVNIFKFIIPNIVKYSPNCILMVVSNPVDILTYVAWKLSGFPRHRVIGSGTNLDSARFRHLMGEKLSLHPSSCHGWIIGEHGDSSVPVWSGMNVAGVSLQALNPKMGAEGDSENWKEVHKKVVDGAYEVIKLKGYTSWAIGMSVADLVESIMKNLHKVHPVSTLVQGLHGVKEEVFLSIPSVLGNSGLTDIIHVMLKPEEEKQLMKSAETLWGVQKELVL	332	KV751367.1	GCA_001698575.1	Scaffold	8766736	23239
Mullus surmuletus	CAAKHI010039549.1	Osteichthyes	Actinopteri	Syngnathiformes	Mullidae	12.38	MSTKEKLITHVMKEEPIGCRNKVTVVGVGMVGMASAVSVLLKDLCDELALVDVMEDKLKGEVMDLQHGGLFLKTHKIVGDKDYSVTANSRVVVVTAGARQQEGESRLNLVQRNVNIFKFIIPNIVKYSPNCILLVVSNPVDILTYVAWKLSGFPRHRVIGSGTNLDSARFRHLMGEKLHLHPSSCHGWIIGEHGDSSVPVWSGVNVAGVSLQGLNPKMGAEGDAEHWKEVHKMVVAGAYDVIKLKGYTSWAIGMSVADLVESITKNLHKVHPVSTLVKGMHGVKDEVFLSVPCVLGNSGLTDVIHMTLKAEEEKQLVQSAETLWGVQKELTL	332	CAAKHI010039549.1	GCA_901007815.1	Scaffold	17184	7238
Muraenolepis orangiensis	CM051010.1	Osteichthyes	Actinopteri	Gadiformes	Muraenolepididae	3.32	MSTKEKLIAHVMKEEPIGCKNKVTVVGVGMVGMAAAFSLLLKDLCDELALVDVMEDKLKGEVMDLQHGALFLKTHKIVADKDYSVTANSKVVVVTAGARQQEGESRLNLVQRNVDIFKFIIPNIVKHSPNCILLVVSNPVDILTYVAWKLSGFPRHRVIGSGTNLDSARFRHLMGERLNLHPSSCHGWIIGEHGDSSVPVWSGVNVAGVSLQGLNPQMGTDGDTEDWKQVHKSVVEGAYEVIKLKGYTSWAIGMSVADLVESIQKNMHKVHPVSTLVQGMHGVKDEVFLSVPCVLGNSGLTDVIKMTLKVDEEKQLMKSAETLWGVQKELKL	332	CM051010.1	GCA_027704905.1	Chromosome	30072179	636888
Myoxocephalus scorpius	OMPK01080640.1	Osteichthyes	Actinopteri	Perciformes	Cottidae	4.37	MSTKEKLISHVMKEEPVGSLNKVTVVGVGMVGMASAISVLLKDLCDELALVDVMEDKLKGEVMDLQHGSLFLKTHKIVADKDYSVTANSKVVVVTAGARQLEGESRLNLVQRNVNIFKFIIPNIVKYSPNCIIMVVSNPVDILTYVAWKLSGFPRHRVIGSGTNLDSARFRHLMGEKLNIHPSSCHGWIIGEHGDSSVPVWSGVNVAGVSLQGLNPQMGAEDDSENWKAVHKLVVDGAYEVIKLKGYTSWAIGMSVADLVESILKNLHKVHPVSTLVQGMHGVKDEVFLSIPCVLGNSGLTDVIHMTLKPGEEKQLVTSAETLWGVQKELSL	332	OMPK01080640.1	GCA_900312955.1	Scaffold	9473	5716
Myripristis jacobus	OMLB01062337.1	Osteichthyes	Actinopteri	Holocentriformes	Holocentridae	26.5	MSTKEKLITHVMKEEPVGCRNKVTVVGVGMVGMASAISVLLKDLCDELALVDVMEEKLKGEVMDLQHGSLFLKTHRIVADKDYSVTANSKVVVVTAGARQQEGESRLNLVQRNVNIFKFIIPNIVKYSPNCILLVVSNPVDILTYVAWKLSGFPRHRVIGSGTNLDSARFRHLMGEKLHLHPSSCHGWIVGEHGDSSVPVWSGVNVAGVSLQALNPKMGVEGDSENWKEVHKKVVDGAYEVIKLKGYTSWAIGMSVADLVESILKNMHKVHPVSTLVQGMHGVKDEVFLSVPCVLGNSGLTDVIHMTLKPEEEKQLVKSAETLWGVQKELTL	332	OMLB01062337.1	GCA_900302555.1	Scaffold	21306	9816
Myripristis murdjan	NC_043985.1	Osteichthyes	Actinopteri	Holocentriformes	Holocentridae	27.2	MSTKEKLITHVMKEEPVGCRNKVTVVGVGMVGMASAISVLLKDLCDELALVDVMEEKLKGEVMDLQHGSLFLKTHKIVADKDYSVTANSKVVVVTAGARQQEGESRLNLVQRNVNIFKFIIPNIVKYSPNCILLVVSNPVDILTYVAWKLSGFPRHRVIGSGTNLDSARFRHLMGEKLHLHPSSCHGWIVGEHGDSSVPVWSGVNVAGVSLQALNPKMGVDGDSENWKEVHKKVVDGAYEVIKLKGYTSWAIGMSVADLVESILKNLHKVHPVSTLVQGMHGVKDEVFLSVPCVLGNSGLTDVIHMTLKPDEEKQLVKSAETLWGVQKELTL	332	NC_043985.1	GCF_902150065.1	Chromosome	34950760	14475636
Neoniphon sammara	OMKZ01000827.1	Osteichthyes	Actinopteri	Holocentriformes	Holocentridae	26.98	MSTKEKLITHVMKEEPIGCRNKVTVVGVGMVGMASAISVLLKDLCDELALVDVMEDKLKGEVMDLQHGSLFLKTHKIVADKDYSVTANSRVVVVTAGARQQEGESRLNLVQRNVNIFKFIIPNIVKYSPNCILLVVSNPVDILTYVAWKLSGFPRHRVIGSGTNLDSARFRHLMGEKLHLHPSSCHGWIVGEHGDSSVPVWSGVNVAGVSLQALNPKMGVEGDSENWKEVHKKVVDGAYEVIKLKGYTSWAIGMSVADLVESILKNLHKVHPVSTLVQGMHGVKDEVFLSVPCVLGNSGLTDVIHMTLKPDEEKQLVKSAETLWAVQKELTL	332	OMKZ01000827.1	GCA_900302535.1	Scaffold	21768	8761
Nibea albiflora	LR699033.1	Osteichthyes	Actinopteri	Perciformes	Sciaenidae	18.95	MSTKEKLIGHVMKEEPIGSRNKVTVVGVGMVGMASAVSILLKDLCDELALVDVMEDKLKGEAMDLQHGSLFLKTHKIVADKDYSVTANSKVVVVTAGARQQEGESRLNLVQRNVNIFKFIIPNIVKYSPNCILMVVSNPVDILTYVAWKLSGFPRHRVIGSGTNLDSARFRHIMGEKLHLHPSSCHGWIIGEHGDSSVPVWSGVNVAGVSLQNLNPQMGAEGDSENWKAVHKMVVDGAYEVIKLKGYTSWAIGMSVADLVESIMKNLHKVHPVSTLVQGMHGVKDEVFLSVPCVLGNSGLTDVIHMTLKPDEEKQLVKSAETLWGVQKELTL	332	LR699033.1	GCA_902410095.1	Chromosome	25201542	535445
Nibea coibor	CM041721.1	Osteichthyes	Actinopteri	Perciformes	Sciaenidae	29.49	MSTKEKLIGHVMKEEPIGSRNKVTVVGVGMVGMASAISILLKDLCDELALVDVMEDKLKGEAMDLQHGSLFLKTHKIVADKDYSVTANSKVVVVTAGARQQEGESRLNLVQRNVNIFKFIIPNIVKYSPNCILMVVSNPVDILTYVAWKLSGFPRHRVIGSGTNLDSARFRHIMGEKLHLHPSSCHGWIIGEHGDSSVPVWSGVNVAGVSLQNLNPQMGAEGDSENWKAVHKMVVDGAYEVIKLKGYTSWAIGMSVADLVESIMKNLHKVHPVSTLVQGMHGVKDEVFLSVPCVLGNSGLTDVIHMTLKPDEEKQLVKSAETLWGVQKELTL	332	CM041721.1	GCA_023373845.1	Chromosome	26221791	9638600
Notolabrus celidotus	NC_048277.1	Osteichthyes	Actinopteri	Labriformes	Labridae	15.78	MSTKEKLISHVMKEEPVGSRNKVTVVGVGMVGMASAISVLLKDLCDELALVDVMEDKLKGEVMDLQHGSLFLKTHKIVADKDYSVTANSKVVVVTAGARQQEGESRLNLVQRNVNIFKFIIPNIVKYSPNCILLVVSNPVDILTYVAWKLSGFPRHRVIGSGTNLDSARFRHLMGEKLHLHPSSCHAWIIGEHGDSSVPVWSGVNVAGVSLQGLNPQMGAEGDSENWKDVHKMVVDGAYEVIKLKGYTSWAIGMSVADLVESITKNLHKVHPVSTLVQGMHGVKDEVFLSVPCVLGNSGLTDVIHMTLKADEEKQVQKSAETLWGVQKELTL	332	NC_048277.1	GCF_009762535.1	Chromosome	37090664	3748462
Notothenia angustata	AAD48488.1	Osteichthyes	Actinopteri	Perciformes	Nototheniidae	10.16	MSTKEKLISHVMKEEPVGSRNKVTVVGVGMVGMASAISILLKDLCDELAMVDVMEDKLKGEVMDLQHGSLFLKTKIVGDKDYSVTANSKVVVVTAGARQQEGESRLNLVQRNVNIFKFIIPNIVKYSPNCILMVVSNPVDILTYVAWKLSGFPRHRVIGSGTNLDSARFRHLIGEKLHLHPSSCHAWIVGEHGDSSVPVWSGVNVAGVSLQGLNPQMGTEGDGENWKAIHKEVVDGAYEVIKLKGYTSWAIGMSVADLVESIIKNMHKVHPVSTLVQGMHGVKDEVFLSVPCVLGNSGLTDVIHMTLKAEEEKQVQKSAETLWGVQKELTL	331
Notothenia coriiceps	NW_011333040.1	Osteichthyes	Actinopteri	Perciformes	Nototheniidae	-0.14	MSTKEKLISHVMKEEPVGSRNKVTVVGVGMVGMASAVSILLKDLCDELAMVDVMEDKLKGEVMDLQHGSLFLKTKIVGDKDYSVTANSKVVVVTAGARQQEGESRLNLVQRNVNIFKFIIPNIVKYSPNCILMVVSNPVDILTYVAWKLSGFPRHRVIGSGTNLDSARFRHLIGEKLHLHPSSCHAWIVGEHGDSSVPVWSGVNVAGVSLQGLNPQMGTEGDGENWKAIHKEVVDGAYEVIKLKGYTSWAIGMSVADLVESIIKNMHKVHPVSTLVQGMHGVKDEVFLSVPCVLGNSGLTDVIHMTLKAEEEKQVQKSAETLWGVQKELIL	331	NW_011333040.1	GCF_000735185.1	Scaffold	217655	17492
Notothenia neglecta	O93539.3	Osteichthyes	Actinopteri	Perciformes	Nototheniidae	-0.21	MSTKEKLISHVMKEEPVGSRNKVTVVGVGMVGMASAVSILLKDLCDELAMVDVMEDKLKGEVMDLQHGSLFLKTKIVGDKDYSVTANSKVVVVTAGARQQEGESRLNLVQRNVNIFKFIIPNIVKYSPNCILMVVSNPVDILTYVAWKLSGFPRHRVIGSGTNLDSARFRHLIGEKLHLHPSSCHAWIVGEHGDSSVPVWSGVNVAGVSLQGLNPQMGTEGDGENWKAIHKEVVDGAYEVIKLKGYTSWAIGMSVADLVESIIKNMHKVHPVSTLVQGMHGVKDEVFLSVPCVLGNSGLTDVIHMTLKAEEEKQVQKSAETLWGVQKELIL	331
Notothenia rossii	CALSBX010050295.1	Osteichthyes	Actinopteri	Perciformes	Nototheniidae	3.06	MSTKEKLISHVMKEEPVGSRNKVTVVGVGMVGMASAMSILLKDLCDELAMVDVMEDKLKGEVMDLQHGSLFLKAKIVGDKDYSVTANSKVVVVTAGARQQEGESRLNLVQRNVNIFKFIIPNIVKYSPNCILMVVSNPVDILTYVAWKLSGFPRHRVIGSGTNLDSARFRHLIGEKLHLHPSSCHAWIVGEHGDSSVPIWSGVNVAGVSLQGLNPQMGTEGDGENWKAIHKEVVDGAYEVIKLKGYTSWAIGMSVADLVESIIKNMHKVHPVSTLVQGMHGVKDEVFLSVPCVLGNSGLTDVIHMTLKAEEEKQVQKSAETLWGVQKELTL	331	CALSBX010050295.1	GCA_943590865.1	Scaffold	1691959	16621
Ophiodon elongatus	JACSYO010000264.1	Osteichthyes	Actinopteri	Perciformes	Hexagrammidae	9.62	MSTKEKLISHVMKEEPVGSRNKVTVVGVGMVGMACAISVLLKDLCDELALVDVMEEKLKGEVMDLQHGSLFLKTHKIVADKDYSVTANSKVVVVTAGARQQEGESRLNLVQRNVNIFKFIIPNIVKYSPNCIILVVSNPVDILTYVAWKMSGFPRHRVIGSGTNLDSARFRHLMGEKLNIHPSSCHGWIIGEHGDSSVPVWSGVNVAGVSLQGLNPQMGAEGDSENWKSVHKMVVDGAYEVIKLKGYTSWAIGMSVADLVESIVKNLHKVHPVSTLVQGMHGVKDEVFLSIPSVLGNSGLTDVIHMTLKAGEEKQLVTSAETLWGVQKELTL	332	JACSYO010000264.1	GCA_016806645.1	Scaffold	1747413	1538303
Ophthalmolycus amberensis	JAFEUB010001021.1	Osteichthyes	Actinopteri	Perciformes	Zoarcidae	-1.14	MSTKEKLISHVMKEEPVGSRSKVTVVGVGMVGMASAISVLLKDLCDELALVDVMEEKLKGEVMDLQHGSLFLKTHKIVADKDYSVTANSKVVVVTAGARQQEGESRLNLVQRNVNIFKFIIPNIVKYSPNCIIMVVSNPVDILTYVAWKLSGFPRHRVIGSGTNLDSARFRHLMGEKFNIHPSSCHGWIVGEHGDSSVPVWSGVNVAGVSLQGLNPKMGVEGDSENWKAVHKQVVDGAYEVIRLKGYTSWAIGMSVADLVESIIKNLHKVHPVSTLVQGMHGVKDEVFMSIPCVLGNSGLTDVIHMTLKAEEEKQLVTSAETLWGVQKELTL	332	JAFEUB010001021.1	GCA_024529925.1	Contig		1004506
Oplegnathus fasciatus	NTHP01000322.1	Osteichthyes	Actinopteri	Centrarchiformes	Oplegnathidae	18.97	MSTKEKLIGHVMKEEPVGSRNKVTVVGVGMVGMASAISVLLKDLCDELALVDVMEDKLKGEAMDLQHGSLFLKTHKIVADKDYSVTANSRVVVVTAGARQQEGESRLNLVQRNVNIFKFIIPNIVKYSPNCILMVVSNPVDILTYVAWKLSGFPRHRVIGSGTNLDSARFRHLMGEKLHLHPSSCHGWIIGEHGDSSVPVWSGVNVAGVSLQGLNPQMGTEGDSEKWKEVHKLVVDGAYEVIKLKGYTSWAIGMSVADLVESIIKNLHKVHPVSTLVQGMHGVKDEVFLSVPCVLGNSGLTDVIHMTLKPDEEKQLVKSAETLWGVQKELTL	332	NTHP01000322.1	GCA_003416845.1	Scaffold	1126915	29992
Pagetopsis macropterus	CALSCC010058096.1	Osteichthyes	Actinopteri	Perciformes	Channichthyidae	-1.36	MSTKEKLISHVMKEEPVGSRNKVTVVGVGMVGMASAISILLKDLCDELAMVDVMEDKLKGEVMDLQHGSLFLKTKIVGDKDYSVTANSKVVVVTAGARQQEGESRLNLVQRNVNIFKFIIPNIVKYSPNCILMVVSNPVDILTYVAWKLSGFPRHRVIGSGTNLDSARFRHLIGEKLDLHSSSCHAWIVGEHGDSSVPVWSGVNVAGVSLQGLNPQMGTEGDGENWKAIHKEVVDGAYEVIKLKGYTSWAIGMSVADLVESIIKNMHKVHPVSTLVQGMHGVKDEVFLSVPCVLGNSGLTDVIHMTLKAEEEKQLQKSAETLWGVQKELTL	331	CALSCC010058096.1	GCA_943590895.1	Scaffold	485571	15552
Pagothenia borchgrevinki	AAD48486.1	Osteichthyes	Actinopteri	Perciformes	Nototheniidae	-1.26	MSTKEKLISHVMKEEPVGSRNKVTVVGVGMVGMASAISILLKDLCDELAMVDVMEDKLKGEVMDLQHGSLFLKTKIVGDKDYSVTANSKVVVVTAGARQQEGESRLNLVQRNVNIFKFIIPNIVKYSPNCILMVVSNPVDILTYVAWKLSGFPRHRVIGSGTNLDSARFRHLIGEKLHLHPSSCHAWIVGEHGDSSVPVWSGVNVAGVSLQGLNPQMGTEGDGENWKAIHKEVVDGAYEVIKLKGYTSWAIGMSVADLVESIIKNMHKVHPVSTLVQGMHGVKDEVFLSVPCVLGNSGLTDVIHMTLKAEEEKQVQKSAETLWGVQKELTL	331
Parachaenichthys charcoti	AAC63279.1	Osteichthyes	Actinopteri	Perciformes	Bathydraconidae	-0.36	MSTKEKLISHVMKEEPVGSRNKVTVVGVGMVGMASAISILLKDLCDELAMVDVMEDKLKGEVMDLQHGSLFLKTKIVGDKDYSVTANSKVVVVTAGARQQEGESRLNLVQRNVNIFKFIIPNIVKYSPNCILMVVSNPVDILTYVAWKLSGFPRHRVIGSGTNLDSARFRHLIGEKLHLHPSSCHAWIVGEHGDSSVPVWSGVNVAGVSLQDLNPQMGTEGDGENWKAIHKEVVDGAYEVIKLKGYTSWAIGMSVADLVESIIKNMHKVHPVSTLVQGMHGVKDEVFLSVPCVLGNSGLTDVIHMTLKADEEKQVQKSAETLWGVQKELTL	331
Paralichthys olivaceus	CM007775.1	Osteichthyes	Actinopteri	Pleuronectiformes	Paralichthyidae	16.53	MSTKEKLISHVMKEEPVGSKNKVTVVGVGMVGMASAMSITLKDLCDELALVDVMEDKLKGEAMDLQHGSLFLKTHKIVADKDYSVTANSKVVVVTAGARQQEGESRLNLVQRNVNIFKFIIPNIVKYSPNCILMVVSNPVDILTYVAWKLSGFPRHRVIGSGTNLDSARFRHLMGEKLHIHPSSCHGWIIGEHGDSSVPVWSGVNVAGVSLQGLNPKMGTEGDSENWKQVHKMVVDGAYEVIKLKGYTSWAIGMSVADLVESILKNMHKVHPVSTLVKGMHGVKDEVFLSIPCVLGNSGLTDVIHMTLKPEEEKQLVKSAETLWGVQKELTL	332	CM007775.1	GCA_001904815.2	Chromosome	3817360	30544
Paranotothenia magellanica	AAC63284.1	Osteichthyes	Actinopteri	Perciformes	Nototheniidae	6.58	MSTKEKLISHVMKEEPVGSGNKVTVVGVGMVGMASAISILLKDLCDELAMVDVMEDKLKGEVMDLQHGSLFLKTKIVGDKDYSVTANSKVVVVTAGARQQEGESRLNLVQRNVNIFKFIIPNIVKYSPNCILMVVSNPVDILTYVAWKLSGFPRHRVLGSGTNLDSARFRHLIGEKLHLHPSSCHAWIVGEHGDSSVPVWSGVNVAGVSLQGLNPQMGTEGDGENWMAIHKEVVDGAYEVIKLKGYTSWAIGMSVADLVESIIKNMHKVHPVSTLVQGMHGVKDEVFLSVPCVLGNSGLTDVIHMALKAEEEKQVQKSAETLWGVQKELTL	331
Patagonotothen tessellata	AAC63288.1	Osteichthyes	Actinopteri	Perciformes	Nototheniidae	6.87	MSTKEKLISHVMKEEPVGSRSKVTVVGVGMVGMASAISILLKDLCDELAMVDVMEDKLKGEVMDLQHGSLFLKTKIVGDKDYSVTANSKVVVVTAGARQQEGESRLNLVQRNVNIFKFIIPNIVKYSPNCILMVVSNPVDILTYVAWKLSGFPRHRVIGSGTNLDSARFRHLIGEKLHLHPSSCHAWIVGEHGDSSVPVWSGVNVAGVSLQGLNPQMGTEGDGENWKAIHKEVVDGAYEVIKLKGYTSWAIGMSVADLVESIIKNMHKVHPVSTLVQGMHGVKDEVFLSVPCVLGNSGLTDVIHMTLKAEEEKQVQKSAETLWGVQKELTL	331
Pholidichthys leucotaenia	CM035840.1	Osteichthyes	Actinopteri	Cichliformes	Pholidichthyidae	28.33	MSTKEKLIGHVMKEEPVGSRNKVTVVGVGMVGMASAISILLKDLCDELALVDVMEDKLKGEAMDLQHGALFLKTHKIVGDKDYSVTANSKVVVVTAGARQQEGESRLNLVQRNVNIFKFIIPNIVKYSPNCILMVVSNPVDILTYVAWKLSGFPRNRVIGSGTNLDSARFRHLMGEKLSLHPSSCHGWIIGEHGDSSVPVWSGVNVAGVSLQSINPQMGSDGDGENWKEVHKKVVDGAYEVIKLKGYTSWAIGLSVADMVESIMKNLHKVHPVSTLVQGMHGVKEEVFLSIPCVLGNSGLTDVIHMTLKPEEEKQLVKSAETLWGVQKELTL	332	CM035840.1	GCA_020510985.1	Chromosome	435632707	5867598
Pholis gunnellus	OU342809.1	Osteichthyes	Actinopteri	Perciformes	Pholidae	8.79	MSTKEKLISHVMKEEHVGSRNKVTVVGVGMVGMASAISVLLKDLCDELALVDVMEEKLKGEVMDLQHGSLFLKTHKIVADKDYSVTANSKVVVVTAGARQQEGESRLNLVQRNVNIFKFIIPNIVKYSPNCIIMVVSNPVDILTYVAWKLSGFPRHRVIGSGTNLDSARFRHLMGEKLNIHPSSCHAWIVGEHGDSSVPVWSGVNVAGVSLQGLNPKMGAEGDSEDWKALHKQVVDGAYEVIKLKGYTSWAIGMSVADLVESIIKNLHKVHPVSTLVQGMHGVKDEVFLSIPCVLGNSGLTDVIHMTLKPEEEKQLVTSAETLWGVQKELTL	332	OU342809.1	GCA_910591455.2	Chromosome	25364761	3519450
Phycis blennoides	OMKI01057940.1	Osteichthyes	Actinopteri	Gadiformes	Phycidae	11.77	MSTKDKLISHVMKEEPIGCKNKVTVVGVGMVGMASAVSILLKDLCDELALVDVMEDKLKGEVMDLQHGSLFLKTHKIVADKDYSVTANSKVVVVTAGARQQEGESRLNLVQRNVNIFKFIIPNIVKYSPNCILLVVSNPVDILTYVAWKISGFPRHRVIGSGTNLDSARFRHLMGEKLNLHPSSCHGWIVGEHGDSSVPVWSGVNVAGVSLQGLNPQMGTDSDSENWKQVHKLVVEGAYEVIKLKGYTSWAIGMSVADLVESIQKNMHKVHPVSTLVQGMHGVKDEVFLSVPCVLGNSGLTDVIHMTLKPDEEKQLVKSAETLWGVQKELTL	332	OMKI01057940.1	GCA_900302315.1	Scaffold	10640	4532
Phycodurus eques	CM044836.1	Osteichthyes	Actinopteri	Syngnathiformes	Syngnathidae	17.34	MATKDKLISQVLKEEPGSSRNKVTVVGVGMVGMATAMSVLLKDLCDELALVDVMEDKLKGEALDLQHGSFFLKTHKIVADKDYSVTAGSRVVVVTAGARQQEGESRLNLVQRNVNIFKFIIPNIVKYSPNCILMVVSNPVDILTYVAWKLSGFPRHRVIGSGTNLDTARFRHLMGEKLSLHPSSCHGWIIGEHGDSSVPVWSGVNVAGVSLQGFNPKMGAEGDGEDWKGVHKMVVDGAYEVIRLKGYTSWAIGMSVADLVASITKNMHKVHPVSTLIKGMYGVKEEVFLSVPCVLGNRGLSDVINMSLKPEEQQQLVKSAETLWAVQKELTL	332	CM044836.1	GCA_024500275.1	Chromosome	30018624	16851628
Plectropomus leopardus	AP022708.1	Osteichthyes	Actinopteri	Perciformes	Serranidae	25.76	MSTKEKLIGHVMKEEPVGSRNKVTVVGVGMVGMASAISILLKDLCDELALVDVMEDKLKGEAMDLQHGSLFLKTHKIVADKDYSVTANSKVVVVTAGARQQEGESRLNLVQRNVNIFKFIIPNIVKYSPNCILMVVSNPVDILTYVAWKLSGFPRHRVIGSGTNLDSARFRHLMGEKLHLHPSSCHGWIIGEHGDSSVPVWSGVNVAGVSLQALNPQMGAEGDSEKWKEVHKMVVDGAYEVIKLKGYTSWAIGMSVADLVESIIKNLHKVHPVSTLVQGMHGVKDEVFLSIPCVLGNSGLTDVIHMTLKPDEEKQLVKSAETLWGVQKELTL	332	AP022708.1	GCA_011397275.1	Chromosome	34616500	1139749
Pleuronectes platessa	CADEAL010001968.1	Osteichthyes	Actinopteri	Pleuronectiformes	Pleuronectidae	9.19	MSTKEKLISHVMKEEPVGSQTKVTVVGVGMVGMACAMSVLLKDLCDELALVDVMEDKLKGEAMDLQHGALFLKTHKIVADKDYSVTANSKVVVVTAGARQQEGESRLNLVQRNVNIFKFIIPNIVKYSPNCILMVVSNPVDILTYVAWKLSGFPRHRVIGSGTNLDSARFRHLMGEKLNIHPSSCHGWIIGEHGDSSVPVWSGVNVAGVSLQCLNPKMGAEGDTENWKEVHKMVVEGAYEVIRLKGYTSWAIGMSVADLVESILKNMHKVHPVSTLVQGMHGVKDEVFLSIPCVLGNSGLTDVIHMTLKAEEEKQLVKSAETLWGVQKELTL	332	CADEAL010001968.1	GCA_902825255.1	Scaffold	279876	276677
Pogonophryne albipinna	CM053250.1	Osteichthyes	Actinopteri	Perciformes	Artedidraconidae	0.28	MSTKEKLISHVMKEEPVGSRNKVTVVGVGMVGMASAISILLKDLCDELAMVDVMEDKLKGEVMDLQHGSLFLKTKIVGDKDYSVTANSKVVVVTAGARQQEGESRLNLVQRNVNIFKFIIPNIVKYSPNCILMVVSNPVDILTYVAWKLSGFPRHRVIGSGTNLDSARFRHLIGEKLHLHPSSCHAWIVGEHGDSSVPVWSGVNVAGVSLQGLNPQMGTEGDGENWKAIHKEVVDGAYEVIKLKGYTSWAIGMSVADLVESIIKNMHKVHPVSTLVQGMHGVKDEVFMSVPCVLGNSGLTDVIHMTLKAEEEKQLQKSAETLWGVQKELTL	331	CM053250.1	GCA_028583405.1	Chromosome	41761029	962244
Polydactylus sextarius	CM028921.1	Osteichthyes	Actinopteri		Polynemidae	24.11	MSTKEKLIGHVMAEEPVGSRNKVTVVGVGMVGMASAISVLLKDLCDELALVDVMEDKLKGEAMDLQHGSLFLKTHKIVADKDYAVTANSKVVVVTAGARQQEGESRLNLVQRNVNIFKFIIPNIVKYSPKCILMVVSNPVDILTYVAWKLSGFPRHRVIGSGTNLDSARFRHLMGEKLHLHPSSCHGWIVGEHGDSSVPVWSGVNVAGVSLQELNPKMGADDDSEKWKEVHKKVVDGAYEVIKLKGYTSWAIGMSVADLVESIIKNLHKVHPVSTLVQGLHGVKDEVFLSVPCVLGNSGLTDVIHMTLKPAEEKQFVKSAETLWGVQKELTL	332	CM028921.1	GCA_016801845.1	Chromosome	22256062	18418211
Polymixia japonica	OMKK01023484.1	Osteichthyes	Actinopteri	Polymixiiformes	Polymixiidae	13.3	MSTKEKLITHVMKEEPIGCRNKVTVVGVGMVGMASAISVLLKDLCDELALVDVMEEKLKGEVMDLQHGSLFLKTHRIVADKDYSVTANSKVVVVTAGARQQEGESRLNLVQRNVNIFKFIIPNIVKYSPNCILLVVSNPVDILTYVAWKMSGFPRHRVIGSGTNLDSARFRHLMGEKLHLHPSSCHGWIIGEHGDSSVPVWSGVNVAGVSLQGLNPKMGVEGDSENWKAVHKMVVDGAYEVIKLKGYTSWAIGMSVADLVESILKNLHKVHPVSTLVQGMHGVKDEVFLSIPCVLGNSGLTDVIHMTLKPDEEKQLVASAETLWGVQKELTL	332	OMKK01023484.1	GCA_900302305.1	Scaffold	9571	5803
Protonibea diacanthus	CM053981.1	Osteichthyes	Actinopteri	Perciformes	Sciaenidae	26.82	MSTKEKLIGHVMKEEPVGSRNKVTVVGVGMVGMASAISVLLKDLCDELALVDVMEDKLKGEAMDLQHGSLFLKTHKIVADKDYSVTANSKVVVVTAGARQQEGESRLNLVQRNVNIFKFIIPNIVKYSPNCILMVVSNPVDILTYVAWKLSGFPRHRVIGSGTNLDSARFRHIMGEKLHLHPSSCHGWIIGEHGDSSVPVWSGVNVAGVSLQNLNPQMGAEGDSENWKAVHKMVVDGAYEVIKLKGYTSWAIGMSVADLVESIIKNLHKVHPVSTLVQGMHGVKDEVFLSIPCVLGNSGLTDVIHMTLKPDEEKQLVKSAETLWGVQKELTL	332	CM053981.1	GCA_028641955.1	Chromosome	25603171	4776643
Psettodes erumei	JAFBJZ010000772.1	Osteichthyes	Actinopteri	Pleuronectiformes	Psettodidae	26.46	MSTKEKLIGHVMKEEPVGSRNKVTVVGVGMVGMASAVSILLKDLCDELALVDVMEDKLKGEAMDLQHGSLFLKTHKIVGDKDYSVTANSRVVVVTAGARQQEGESRLNLVQRNVNIFKFIIPNIVKYSPNCILMVVSNPVDILTYVAWKLSGFPRHRVIGSGTNLDSARFRHLMGEKLHLHPSSCHGWIVGEHGDSSVPVWSGVNVAGVSLQALNPKMGVEGDSENWKEVHKKVVDGAYEVIKLKGYTSWAIGMSVADLVESIVKNLHKVHPVSTLVQGMHGVKDEVFLSVPCVLGNSGLTDVIHMTLKPDEEKQLVKSAETLWGVQKELTL	332	JAFBJZ010000772.1	GCA_016785225.1	Contig		2454095
Pseudochaenichthys georgianus	LR792551.1	Osteichthyes	Actinopteri	Perciformes	Channichthyidae	0.32	MSTKEKLISHVMKEEPVGSRNKVTVVGVGMVGMASAISILLKDLCDELAMVDVMEDKLKGEVMDLQHGSLFLKTKIVGDKDYSVTANSKVVVVTAGARQQEGESRLNLVQRNVNIFKFIIPNIVKYSPNCILMVVSNPVDILTYVAWKLSGFPRHRVIGSGTNLDSARFRHLIGEKLHLHPSSCHAWIVGEHGDSSVPVWSGVNVAGVSLQGLNPQMGTEGDGENWKAIHKEVVDGAYEVIKLKGYTSWAIGMSVADLVESIIKNMHKVHPVSTLVQGMHGVKDEVFLSVPCVLGNSGLTDVIHMTLKAEEEKQLQKSAETLWGVQKELTL	331	LR792551.1	GCA_902827115.2	Chromosome	42832159	656910
Pseudochromis fuscus	OOFC01031961.1	Osteichthyes	Actinopteri		Pseudochromidae	27.35	MSTKEKLISHVMKEEPVGSRNKVTVVGVGMVGMASAISVLLKDLCDELALVDVMEDKLKGEAMDLQHGSLFLKTHKIVADKDYSVTANSKVVVVTAGARQQEGESRLNLVQRNVNIFKFIIPNIVKYSPNCILMVVSNPVDILTYVAWKLSGFPRHRVIGSGTNLDSARFRHLMGEKLHLHPSSCHGWIIGEHGDSSVPVWSGVNVAGVSLQGLNPQMGAEGDSENWKEVHKMVVDGAYEVIKLKGYTSWAIGMSVADLVESILKNLHKVHPVSTLVQGMHGVKDEVFLSVPCVLGNSGLTDVIHMTLKAEEEKQLVKSAETLWGVQKELTL	332	OOFC01031961.1	GCA_900323345.1	Scaffold	24689	12029
Pseudorhombus dupliciocellatus	JAFBJW010009052.1	Osteichthyes	Actinopteri	Pleuronectiformes	Paralichthyidae	25.05	MSTKEKLISHVMKEEPVGSKNKVTVVGVGMVGMASAMSILLKDLCDELALVDVMEDKLKGEAMDLQHGSLFLKTHKIVADKDYSVTANSKVVVVTAGARQQEGESRLNLVQRNVNIFKFIIPNIVKYSPNCILMVVSNPVDILTYVAWKLSGFPRHRVVGSGTNLDSARFRHLMGEKLNLHPSSCHGWIIGEHGDSSVPVWSGVNVAGVSLQCLNPKMGAEGDAENWKQVHKMVVDGAYEVIKLKGYTSWAIGMSVADLVESILKNMHKVHPVSTLVQGMHGVKDEVFLSVPCVLGNSGLTDVIHMTLKPEEEKQLVQSAETLWGVQKELTL	332	JAFBJW010009052.1	GCA_016785235.1	Scaffold	2687910	538,66
Pterois miles	CAMQGK010000144.1	Osteichthyes	Actinopteri	Perciformes	Scorpaenidae	25.37	MSTKEKLISHVMKEEPVGSRNKVTVVGVGMVGMASAISVLLKDLCDELALVDVMEDKLKGEVMDLQHGSLFLKTHKIVADKDYSVTANSKVVVVTAGARQQEGESRLNLVQRNVNIFKFIIPNIVKYSPNCILMVVSNPVDILTYVAWKMSGFPRHRVIGSGTNLDSARFRHLMGEKLHLHPSSCHGWIIGEHGDSSVPVWSGVNVAGVPLQSLNPQMGAEGDSENWKAVHKMVVDGAYEVIKLKGYTSWAIGMSVADLVESIVKNLHKVHPVSTLVQGMHGVKDEVFLSIPCVLGNSGLTDVIHMTLKPEEEKQLVKSAETLWGVQKELTL	332	CAMQGK010000144.1	GCA_947000775.1	Contig		14490642
Pungitius pungitius	NW_023616473.1	Osteichthyes	Actinopteri	Perciformes	Gasterosteidae	9.33	MSTKEKLISHVMKEEPVCSGNKVTVVGVGMVGMASAISVLLKDLCDELALVDVMEDKLKGEIMDLQHGSLFLKTHKIVADKDYSVTANSKVVVVTAGARQQEGESRLNLVQRNVNIFKFIIPNIVKYSPNCIILVVSNPVDILTYVAWKLSGFPRNRVIGSGTNLDSARFRHLMGEKLNIHPSSCHAWIIGEHGDSSVPVWSGVNVAGVSLQGINPQMGSDGDSEDWKAVHKQVVDGAYEVIRLKGYTSWAIGMSVADLVESILKNLHKVHPVSTLVQGMHGVKDEVFLSIPSVLGNSGLTDVIHMTLKPGEEKQLISSAETLWGVQKELVL	332	NW_023616473.1	GCF_902500615.1	Scaffold	20450314	2775277
Pycnochromis caudalis	AAP44524.1	Osteichthyes	Actinopteri		Pomacentridae	28.25	MSTKDKLISHVMKEEPVGSRSKVTVVGVGMVGMASAISVLLKDLCDELALVDVMEDKLKGEAMDLQHGSLFLKTHKIVADKDYSVTANSKVVVVTAGARQQEGESRLNLVQRNVNIFKFIIPNIVKYSPNCILLVVSNPVDILTYVAWKLSGFPRHRVIGSGTNLDSARFRHIMGEKLHLHPSSCHGWIVGEHGDSSVPVWSGVNVAGVSLQALNPQMGAEGDSENWKAVHKQVVDGAYEVIKLKGYTSWAIGMSVADLVESIMKNLHKVHPVSTLVQGMHGVKDEVFLSVPCVLGNSGLTDVIHMTLKPDEEKQVVKSAETLWGVQKELTL	332
Rastrelliger brachysoma	JANJYP010058283.1	Osteichthyes	Actinopteri	Scombriformes	Scombridae	27.68	MSTKEKLITHVMKEEPIGTRNKVTVVGVGMVGMASAISVLLKDLCDELALVDVMEDKLKGEVMDLQHGSLFLKTHKIVGDKDYSVTAHSKVVVVTAGARQQEGESRLNLVQRNVNIFKFIIPNIVKYSPNCIMLVVSNPVDILTYVAWKLSGLPRHRVIGSGTNLDSARFRHIMGEKLHLHPSSCHGWIVGEHGDSSVPVWSGVNVAGVSLQSLNPKMGHEGDAENWKDVHKKVVDGAYDVIKLKGYTSWAIGMSVADLVESIMKNLHKVHPVSTLVKGMHGVKDEVFLSVPCVLGNSGLTDVIHMTLKPEEEKQLVQSAETLWGVQKELTL	332	JANJYP010058283.1	GCA_024605115.1	Scaffold	3830	3816
Rastrelliger kanagurta	JANJYQ010040469.1	Osteichthyes	Actinopteri	Scombriformes	Scombridae	26.45	MSTKEKLITHVMKEEPIGTRNKVTVVGVGMVGMASAISVLLKDLCDELALVDVMEDKLKGEVMDLQHGSLFLKTHKIVGDKDYSVTAHSKVVVVTAGARQQEGESRLNLVQRNVNIFKFIIPNIVKYSPNCIMLVVSNPVDILTYVAWKLSGLPRHRVIGSGTNLDSARFRHIMGEKLHLHPSSCHGWIVGEHGDSSVPVWSGVNVAGVSLQSLNPKMGHEGDAENWKDVHKKVVDGAYDVIKLKGYTSWAIGMSVADLVESIMKNLHKVHPVSTLVKGMHGVKDEVFLSVPCVLGNSGLTDVIHMTLKPEEEKQLVQSAETLWGVQKELTL	332	JANJYQ010040469.1	GCA_024605255.1	Scaffold	1481	1033
Regalecus glesne	OMLC01042439.1	Osteichthyes	Actinopteri	Lampriformes	Regalecidae	10.93	MSTKEKLITHVMKDEPIGCRNKVTVVGVGMVGMASAISVLLKDLCDELALVDVMEDKLKGEVMDLQHGSLFLKTHKIVADKDYSVTANSKVVVVTAGARQQEGESRLNLVQRNVNIFKFIIPNIVKYSPNCILLVVSNPVDILTYVAWKLSGFPRHRVIGSGTNLDSARFRHLMGEKLNIHPSSCHGWIVGEHGDSSVPVWSGVNVAGVSLQNLNPKMGTEGDAEDWKAVHKKVVDGAYEVIKLKGYTSWAIGMSVADLVESIQKNLHKVHPVSTLVKDMHGVKDEVFLSVPCVLGNSGLTDVIHMTLKAEEEQQLIKSAETLWSVQKELTL	332	OMLC01042439.1	GCA_900302585.1	Scaffold	9773	6781
Reinhardtius hippoglossoides	CM031674.1	Osteichthyes	Actinopteri	Pleuronectiformes	Pleuronectidae	3.05	MSTKDKLISHVMKEEPVGSKNKVTVVGVGMVGMAAAMSVLLKDLCDELALVDVMEDKLKGEAMDLQHGSLFLKTHKIVADKDYSVTANSKVVVVTAGARQQEGESRLNLVQRNVNIFKFIIPNIVKYSPNCILMVVSNPVDILTYVAWKLSGFPRHRVIGSGTNLDSARFRHLMGEKLNIHPSSCHGWIIGEHGDSSVPVWSGVNVAGVSLQGLNPNMGAEGDTENWKDVHKQVVEGAYEVIKLKGYTSWAIGMSVADLVESILKNMHKVHPVSTLVQGMHGVKDEVFLSIPCVLGNSGLTDVIHMTLKPDEEKQLVKSAETLWGVQKELTL	332	CM031674.1	GCA_006182925.3	Chromosome	25015410	3108829
Rhinogobiops nicholsii	AAC31199.1	Osteichthyes	Actinopteri	Gobiiformes	Gobiidae	12.1	MSTKEKLISHVSKEEAVGSRNKVTVVGVGMVGMASAISILLKDLCDELALVDVMEDKLKGEVMDLQHGSLFLKTHKIVGDKDYSVTANSRVVVVTAGARQQEGESRLNLVQRNVNIFKFIIPNIVKYSPNCILMVVSNPVDILTYVAWKLSGFPRHRVIGSGTNLDSARFRHIMGEKLHLHPSSCHGWIVGEHGDSSVPVWSGVNVAGVSLQTLNPKMGAEGDSENWKAVHKMVVDGAYEVIKLKGYTSWAIGMSVADLVESIVKNLHKVHPVSTLVKGMHGVKDEVFLSVPCVLGNSGLTDVIHMTLKADEEKQLVKSAETLWGVQKELTL	332
Rondeletia loricata	OMLI01031908.1	Osteichthyes	Actinopteri	Beryciformes	Rondeletiidae	5.58	MSTREKLISRVMKEEPVGCTNKVTVVGVGMVGMASAISVLLKGLCDELALVDVMEDKLKGEAMDLQHGSLFLKTHKIVADKDYSVTANSKVVVVTAGARQQEGESRLNLVQRNVNIFKFIIPNIVKYSPNCILMVVSNPVDILTYVAWKLSGFPRHRVIGSGTNLDSARFRQLMGEKLNIHPSSCHGWIIGEHGDSSVPVWSGVNVAGVPLQSLNPKIGSEGDSENWKDVHKKVVDGAYEVIKLKGYTSWAIGMSVADLVESILKNMHKVHPVSTLVQGMHGVKDEVFLSIPCVLGNSGLTDVIHMTLKPEEEKQLVSSAETLWGVQKELTL	332	OMLI01031908.1	GCA_900302605.1	Scaffold	7469	5112
Salarias fasciatus	CABFVM010001188.1	Osteichthyes	Actinopteri	Blenniiformes	Blenniidae	27.26	MSTKEKLIGHVMKEEPVGSRNKVTVVGVGMVGMASAISVLLKDLCDELALVDVMEDKLKGEVMDLQHGSLFLKTHKIVADKDYSVTANSKVVVVTAGARQQEGESRLNLVQRNVNIFKFIIPNIVKYSPNCILMVVSNPVDILTYVAWKLSGFPRHRVIGSGTNLDSARFRHLMGEKLHLHPSSCHGWIVGEHGDSSVPVWSGVNVAGVSLQSLNPQMGAEGDSENWKEVHKKVVDGAYEVIKLKGYTSWAIGMSVADLVESILKNLHKVHPVSTLVQGMHGVKDEVFLSVPCVLGNSGLTDVIHMTLKPDEEKQLVKSAETLWGVQKELTL	332	CABFVM010001188.1	GCA_902148835.1	Scaffold	424591	421533
Sardinella longiceps	JAODXP010000017.1	Osteichthyes	Actinopteri	Clupeiformes	Clupeidae	24.29	MSTKEKLVTHVMDGEPIGSRNKVTVVGVGMVGMASAISILLKDLCDELALVDVMEDKLKGEVMDLQHGSLFLKTHKIVGDKDYAVTAGSRVVVVTAGARQQEGESRLNLVQRNVNIFKFIIPNIVKHSPNCIMLVVSNPVDILTYVAWKLSGLPKHRVIGSGTNLDSARFRHIMGEKLKLHPSSCHGWIVGEHGDSSVPVWSGVNVAGVSLKALNPDMGTDKDKENWKAVHKHVVDSAYDVIKLKGYTSWAIGMSVADLVESITKNLHKVHPVSTLVKGMHGVKEEVFLSVPCVLGNSGLTDVIHMTLQKNEEEHLVKSAETLWGVQKELTL	332	JAODXP010000017.1	GCA_027497455.1	Scaffold	31118760	153497
Sciaenops ocellatus	CM024391.1	Osteichthyes	Actinopteri	Perciformes	Sciaenidae	23.48	MSTKEKLIGHVMKEEPVGSRNKVTVVGVGMVGMASAISILLKDLCDELALVDVMEDKLKGEAMDLQHGSLFLKTHKIVADKDYSVTANSKVVVVTAGARQQEGESRLNLVQRNVNIFKFIIPNIVKYSPNCILMVVSNPVDILTYVAWKLSGFPRHRVIGSGTNLDSARFRHLMGEKLHLHPSSCHGWIIGEHGDSSVPVWSGVNVAGVSLQGLNPQMGTAGDSEDWKAVHKMVVDGAYEVIKLKGYTSWAIGMSVADLVESILKNLHKVHPVSTLVQGMHGVKDEVFLSIPCVLGNSGLTDVIHMTLKSDEEKQLVKSAETLWGVQKELTL	332	CM024391.1	GCA_014183145.1	Chromosome	654372452	151930
Scomber colias	JAJDFG010000065.1	Osteichthyes	Actinopteri	Scombriformes	Scombridae	16.9	MSTKEKLITHVMKEEPTGTRNKVTVVGVGMVGMASAMSVLLKDLCDELALVDVMEDKLKGEVMDLQHGSLFLKTHKIVGDKDYSVTAHSKVVVVTAGARQQEGESRLNLVQRNVNIFKFIIPNIVKYSPNCIMLVVSNPVDILTYVAWKLSGLPRHRVIGSGTNLDSARFRHIMGEQLHLHPSSCHGWIIGEHGDSSVPVWSGVNVAGVSLQSLNPKMGAEGDAENWKAVHKKVVDGAYDVIKLKGYTSWAIGMSVADLVESIMKNLHKVHPVSTLVKGMHGVKDDVFLSVPCVLGNSGLTDVIHMTLKPDEEKQLQKSAETLWGVQKELTL	332	JAJDFG010000065.1	GCA_021039105.1	Scaffold	4190967	3315783
Scomber japonicus	JAPYKB010000074.1	Osteichthyes	Actinopteri	Scombriformes	Scombridae	12.19	MSTKEKLITHVMKEEPTGTRNKVTVVGVGMVGMASAMSVLLKDLCDELALVDVMEDKLKGEVMDLQHGSLFLKTHKIVGDKDYSVTAHSKVVVVTAGARQQEGESRLNLVQRNVNIFKFIIPNIVKYSPNCIMLVVSNPVDILTYVAWKLSGLPRHRVIGSGTNLDSARFRHIMGEQLHLHPSSCHGWIIGEHGDSSVPVWSGVNVAGVSLQSLNPKMGAEGDAENWKAVHKKVVDGAYDVIKLKGYTSWAIGMSVADLVESIMKNLHKVHPVSTLVKGMHGVKDDVFLSVPCVLGNSGLTDVIHMTLKADEEKQLQHSAETLWGVQKELTL	332	JAPYKB010000074.1	GCA_027409835.1	Scaffold	2256059	2256059
Scophthalmus maximus	CM023552.1	Osteichthyes	Actinopteri	Pleuronectiformes	Rhombosoleidae	8.86	MSTYDKLISHVMKEEPVGSRNKVTVVGVGMVGMASAISILLKDLCDELAMVDVMEDKLKGEVMDLQHGSLFLKTHKIMADKDYSVTANSKVVVVTAGARQQEGESRLNLVQRNVNIFKFIIPNIVKYSPNCILMVVSNPVDILTYVAWKLSGFPRHRVIGSGTNLDSARFRHLMGEKLNIHPSSCHGWIIGEHGDSSVPVWSGVNVAGVSLQQLNPKMGTEDDSENWKAVHKMVVDGAYEIIKLKGYTSWAIGMSVANLVESITKNLHRVHPVSTLVQGMHGVKDEVFLSIPCVLGSSGLTDVIHVALKAEEEKQLVQSAETLWGVQKELTM	332	CM023552.1	GCA_013347765.1	Chromosome	25949660	20466349
Sebastes aleutianus	CAKAKS010000039.1	Osteichthyes	Actinopteri	Perciformes	Sebastidae	5.17	MSTKEKLISHVMKEEPVGSRNKVTVVGVGMVGMASAISVLLKDLCDELALVDVMEEKLKGEVMDLQHGSLFLKTHRIVADKDYSVTANSKVVVVTAGARQQEGESRLNLVQRNVNIFKFIIPNIVKYSPNCILMVVSNPVDILTYVAWKMSGFPRHRVIGSGTNLDSARFRHLMGEKLNIHPSSCHGWIVGEHGDSSVPVWSGVNVAGVSLQSLNPKMGVEGDSENWKAVHKQVVDGAYEVIKLKGYTSWAIGMSVADLVESIVKNLHKVHPVSTLVQGMHGVKDEVFLSVPCVLGNSGLTDVIHMTLKPDEEKQLVKSAETLWGVQKELTL	332	CAKAKS010000039.1	GCA_916700875.1	Scaffold	34133339	5849361
Sebastes alutus	CAKALN010008666.1	Osteichthyes	Actinopteri	Perciformes	Sebastidae	6.43	MSTKEKLISHVMKEEPVGSRNKVTVVGVGMVGMASAISVLLKDLCDELALVDVMEEKLKGEVMDLQHGSLFLKTHRIVADKDYSVTANSKVVVVTAGARQQEGESRLNLVQRNVNIFKFIIPNIVKYSPNCILLVVSNPVDILTYVAWKMSGFPRHRVIGSGTNLDSARFRHLMGEKLNIHPSSCHGWIVGEHGDSSVPVWSGVNVAGVSLQSLNPKMGVEGDSENWKAVHKQVVDGAYEVIKLKGYTSWAIGMSVADLVESIVKNLHKVHPVSTLVQGMHGVKDEVFLSVPCVLGNSGLTDVIHMTLKPDEEKQLVKSAETLWGVQKELTL	332	CAKALN010008666.1	GCA_916700825.1	Scaffold	46442	29842
Sebastes atrovirens	CAKALD010029207.1	Osteichthyes	Actinopteri	Perciformes	Sebastidae	14.82	MSTKEKLISHVMKEEPVGSRNKVTVVGVGMVGMASAISVLLKDLCDELALVDVMEEKLKGEVMDLQHGSLFLKTHRIVADKDYSVTANSKVVVVTAGARQQEGESRLNLVQRNVNIFKFIIPNIVKYSPNCILMVVSNPVDILTYVAWKMSGFPRHRVIGSGTNLDSARFRHLMGEKLNIHPSSCHGWIVGEHGDSSVPVWSGVNVAGVSLQSLNPKMGVEGDSENWKAVHKQVVDGAYEVIKLKGYTSWAIGMSVADLVESIVKNLHKVHPVSTLVQGMHGVKDEVFLSVPCVLGNSGLTDVIHMTLKPDEEKQLVKSAETLWGVQKELTL	332	CAKALD010029207.1	GCA_916700955.1	Scaffold	102076	63939
Sebastes auriculatus	CAKALE010032757.1	Osteichthyes	Actinopteri	Perciformes	Sebastidae	13.34	MSTKEKLISHVMKEEPVGSRNKVTVVGVGMVGMASAISVLLKDLCDELALVDVMEEKLKGEVMDLQHGSLFLKTHRIVADKDYSVTANSKVVVVTAGARQQEGESRLNLVQRNVNIFKFIIPNIVKYSPNCILMVVSNPVDILTYVAWKMSGFPRHRVIGSGTNLDSARFRHLMGEKLNIHPSSCHGWIVGEHGDSSVPVWSGVNVAGVSLQSLNPKMGVEGDSENWKAVHKQVVDGAYEVIKLKGYTSWAIGMSVADLVESIVKNLHKVHPVSTLVQGMHGVKDEVFLSVPCVLGNSGLTDVIHMTLKPDEEKQLVKSAETLWGVQKELTL	332	CAKALE010032757.1	GCA_916700975.1	Scaffold	77714	58160
Sebastes babcocki	CAKALC010021901.1	Osteichthyes	Actinopteri	Perciformes	Sebastidae	8.05	MSTKEKLISHVMKEEPVGSRNKVTVVGVGMVGMASAISVLLKDLCDELALVDVMEEKLKGEVMDLQHGSLFLKTHRIVADKDYSVTANSKVVVVTAGARQQEGESRLNLVQRNVNIFKFIIPNIVKYSPNCILMVVSNPVDILTYVAWKMSGFPRHRVIGSGTNLDSARFRHLMGEKLNIHPSSCHGWIVGEHGDSSVPVWSGVNVAGVSLQSLNPKMGVEGDSENWKAVHKQVVDGAYEVIKLKGYTSWAIGMSVADLVESIVKNLHKVHPVSTLVQGMHGVKDEVFLSVPCVLGNSGLTDVIHMTLKPDEEKQLVKSAETLWGVQKELTL	332	CAKALC010021901.1	GCA_916700865.1	Scaffold	68926	46073
Sebastes baramenuke	CAKALJ010041774.1	Osteichthyes	Actinopteri	Perciformes	Sebastidae	10.09	MSTKEKLISHVMKEEPVGSRNKVTVVGVGMVGMASAISVLLKDLCDELALVDVMEEKLKGEVMDLQHGSLFLKTHRIVADKDYSVTANSKVVVVTAGARQQEGESRLNLVQRNVNIFKFIIPNIVKYSPNCILLVVSNPVDILTYVAWKMSGFPRHRVIGSGTNLDSARFRHLMGEKLNIHPSSCHGWIVGEHGDSSVPVWSGVNVAGVSLQSLNPKMGVEGDSENWKAVHKQVVDGAYEVIKLKGYTSWAIGMSVADLVESIVKNLHKVHPVSTLVQGMHGVKDEVFLSVPCVLGNSGLTDVIHMTLKPDEEKQLVKSAETLWGVQKELTL	332	CAKALJ010041774.1	GCA_916700835.1	Scaffold	68888	41631
Sebastes carnatus	CAKALH010044412.1	Osteichthyes	Actinopteri	Perciformes	Sebastidae	14.68	MSTKEKLISHVMKEEPVGSRNKVTVVGVGMVGMASAISVLLKDLCDELALVDVMEEKLKGEVMDLQHGSLFLKTHRIVADKDYSVTANSKVVVVTAGARQQEGESRLNLVQRNVNIFKFIIPNIVKYSPNCILMVVSNPVDILTYVAWKMSGFPRHRVIGSGTNLDSARFRHLMGEKLNIHPSSCHGWIVGEHGDSSVPVWSGVNVAGVSLQSLNPKMGVEGDSENWKAVHKQVVDGAYEVIKLKGYTSWAIGMSVADLVESIVKNLHKVHPVSTLVQGMHGVKDEVFLSVPCVLGNSGLTDVIHMTLKPDEEKQLVKSAETLWGVQKELTL	332	CAKALH010044412.1	GCA_916700855.1	Scaffold	62274	37523
Sebastes caurinus	CAKALV010048528.1	Osteichthyes	Actinopteri	Perciformes	Sebastidae	13.36	MSTKEKLISHVMKEEPVGSRNKVTVVGVGMVGMASAISVLLKDLCDELALVDVMEEKLKGEVMDLQHGSLFLKTHRIVADKDYSVTANSKVVVVTAGARQQEGESRLNLVQRNVNIFKFIIPNIVKYSPNCILMVVSNPVDILTYVAWKMSGFPRHRVIGSGTNLDSARFRHLMGEKLNIHPSSCHGWIVGEHGDSSVPVWSGVNVAGVSLQSLNPKMGVEGDSENWKAVHKQVVDGAYEVIKLKGYTSWAIGMSVADLVESIVKNLHKVHPVSTLVQGMHGVKDEVFLSVPCVLGNSGLTDVIHMTLKPDEEKQLVKSAETLWGVQKELTL	332	CAKALV010048528.1	GCA_916700845.1	Scaffold	50197	33800
Sebastes chlorostictus	CAKAKY010030147.1	Osteichthyes	Actinopteri	Perciformes	Sebastidae	10.03	MSTKEKLISHVMKEEPVGSRNKVTVVGVGMVGMASAISVLLKDLCDELALVDVMEEKLKGEVMDLQHGSLFLKTHRIVADKDYSVTANSKVVVVTAGARQQEGESRLNLVQRNVNIFKFIIPNIVKYSPNCILMVVSNPVDILTYVAWKMSGFPRHRVIGSGTNLDSARFRHLMGEKLNIHPSSCHGWIVGEHGDSSVPVWSGVNVAGVSLQSLNPQMGVEGDSENWKAVHKQVVDGAYEVIKLKGYTSWAIGMSVADLVESIVKNLHKVHPVSTLVQGMHGVKDEVFLSVPCVLGNSGLTDVIHMTLKPDEEKQLVKSAETLWGVQKELTL	332	CAKAKY010030147.1	GCA_916700915.1	Scaffold	111882	67010
Sebastes ciliatus	CAKALO010001619.1	Osteichthyes	Actinopteri	Perciformes	Sebastidae	4.8	MSTKEKLISHVMKEEPVGSRNKVTVVGVGMVGMASAISVLLKDLCDELALVDVMEEKLKGEVMDLQHGSLFLKTHRIVADKDYSVTANSKVVVVTAGARQQEGESRLNLVQRNVNIFKFIIPNIVKYSPNCILLVVSNPVDILTYVAWKMSGFPRHRVIGSGTNLDSARFRHLMGEKLNIHPSSCHGWIVGEHGDSSVPVWSGVNVAGVSLQSLNPKMGAEGDSENWKAVHKQVVDGAYEVIKLKGYTSWAIGMSVADLVESIVKNLHKVHPVSTLVQGMHGVKDEVFLSVPCVLGNSGLTDVIHMTLKPDEEKQLVKSAETLWGVQKELTL	332	CAKALO010001619.1	GCA_916700805.1	Scaffold	53636	38302
Sebastes constellatus	CAKALB010033966.1	Osteichthyes	Actinopteri	Perciformes	Sebastidae	12.66	MSTKEKLISHVMKEEPVGSRNKVTVVGVGMVGMASAISVLLKDLCDELALVDVMEEKLKGEVMDLQHGSLFLKTHRIVADKDYSVTANSKVVVVTAGARQQEGESRLNLVQRNVNIFKFIIPNIVKYSPNCILMVVSNPVDILTYVAWKMSGFPRHRVIGSGTNLDSARFRHLMGEKLNIHPSSCHGWIVGEHGDSSVPVWSGVNVAGVSLQSLNPQMGVEGDSENWKAVHKQVVDGAYEVIKLKGYTSWAIGMSVADLVESIVKNLHKVHPVSTLVQGMHGVKDEVFLSVPCVLGNSGLTDVIHMTLKPDEEKQLVKSAETLWGVQKELTL	332	CAKALB010033966.1	GCA_916700895.1	Scaffold	111038	67714
Sebastes crameri	CAKAKU010030840.1	Osteichthyes	Actinopteri	Perciformes	Sebastidae	9.07	MSTKEKLISHVMKEEPVGSRNKVTVVGVGMVGMASAISVLLKDLCDELALVDVMEEKLKGEVMDLQHGSLFLKTHRIVADKDYSVTANSKVVVVTAGARQQEGESRLNLVQRNVNIFKFIIPNIVKYSPNCILMVVSNPVDILTYVAWKMSGFPRHRVIGSGTNLDSARFRHLMGEKLNIHPSSCHGWIVGEHGDSSVPVWSGVNVAGVSLQSLNPKMGVEGDSENWKAVHKQVVDGAYEVIKLKGYTSWAIGMSVADLVESIVKNLHKVHPVSTLVQGMHGVKDEVFLSVPCVLGNSGLTDVIHMTLKPDEEKQLVKSAETLWGVQKELTL	332	CAKAKU010030840.1	GCA_916700715.1	Scaffold	90495	65850
Sebastes dallii	CAKALW010054514.1	Osteichthyes	Actinopteri	Perciformes	Sebastidae	12.09	MSTKEKLISHVMKEEPVGSRNKVTVVGVGMVGMASAISVLLKDLCDELALVDVMEEKLKGEVMDLQHGSLFLKTHRIVADKDYSVTANSKVVVVTAGARQQEGESRLNLVQRNVNIFKFIIPNIVKYSPNCILMVVSNPVDILTYVAWKMSGFPRHRVIGSGTNLDSARFRHLMGEKLNIHPSSCHGWIVGEHGDSSVPVWSGVNVAGVSLQSLNPKMGVEGDSENWKAVHKQVVDGAYEVIKLKGYTSWAIGMSVADLVESIVKNLHKVHPVSTLVQGMHGVKDEVFLSVPCVLGNSGLTDVIHMTLKPDEEKQLVKSAETLWGVQKELTL	332	CAKALW010054514.1	GCA_916700725.1	Scaffold	131154	73964
Sebastes diaconus	CAKALX010071546.1	Osteichthyes	Actinopteri	Perciformes	Sebastidae	8.83	MSTKEKLISHVMKEEPVGSRNKVTVVGVGMVGMASAISVLLKDLCDELALVDVMEEKLKGEVMDLQHGSLFLKTHRIVADKDYSVTANSKVVVVTAGARQQEGESRLNLVQRNVNIFKFIIPNIVKYSPNCILLVVSNPVDILTYVAWKMSGFPRHRVIGSGTNLDSARFRHLMGEKLNIHPSSCHGWIVGEHGDSSVPVWSGVNVAGVSLQSLNPKMGVEGDSENWKAVHKQVVDGAYEVIKLKGYTSWAIGMSVADLVESIVKNLHKVHPVSTLVQGMHGVKDEVFLSVPCVLGNSGLTDVIHMTLKPDEEKQLVKSAETLWGVQKELTL	332	CAKALX010071546.1	GCA_916700945.1	Scaffold	159243	78869
Sebastes diploproa	CAKALR010041189.1	Osteichthyes	Actinopteri	Perciformes	Sebastidae	9.41	MSTKEKLISHVMKEEPVGSRNKVTVVGVGMVGMASAISVLLKDLCDELALVDVMEEKLKGEVMDLQHGSLFLKTHRIVADKDYSVTANSKVVVVTAGARQQEGESRLNLVQRNVNIFKFIIPNIVKYSPNCILMVVSNPVDILTYVAWKMSGFPRHRVIGSGTNLDSARFRHLMGEKLNIHPSSCHGWIVGEHGDSSVPVWSGVNVAGVSLQSLNPKMGVEGDSENWKAVHKQVVDGAYEVIKLKGYTSWAIGMSVADLVESIVKNLHKVHPVSTLVQGMHGVKDEVFLSVPCVLGNSGLTDVIHMTLKPDEEKQLVKSAETLWGVQKELTL	332	CAKALR010041189.1	GCA_916700885.1	Scaffold	68700	45585
Sebastes entomelas	CAKAKX020000005.1	Osteichthyes	Actinopteri	Perciformes	Sebastidae	10.23	MSTKEKLISHVMKEEPVGSRNKVTVVGVGMVGMASAISVLLKDLCDELALVDVMEEKLKGEVMDLQHGSLFLKTHRIVADKDYSVTANSKVVVVTAGARQQEGESRLNLVQRNVNIFKFIIPNIVKYSPNCILLVVSNPVDILTYVAWKMSGFPRHRVIGSGTNLDSARFRHLMGEKLNIHPSSCHGWIVGEHGDSSVPVWSGVNVAGVSLQSLNPKMGVEGDSENWKAVHKQVVDGAYEVIKLKGYTSWAIGMSVADLVESIVKNLHKVHPVSTLVQGMHGVKDEVFLSVPCVLGNSGLTDVIHMTLKPDEEKQLVKSAETLWGVQKELTL	332	CAKAKX020000005.1	GCA_916700775.2	Scaffold	34459884	7502063
Sebastes exsul	CAKALA010036476.1	Osteichthyes	Actinopteri	Perciformes	Sebastidae	11.62	MSTKEKLISHVMKEEPVGSRNKVTVVGVGMVGMASAISVLLKDLCDELALVDVMEEKLKGEVMDLQHGSLFLKTHRIVADKDYSVTANSKVVVVTAGARQQEGESRLNLVQRNVNIFKFIIPNIVKYSPNCILMVVSNPVDILTYVAWKMSGFPRHRVIGSGTNLDSARFRHLMGEKLNIHPSSCHGWIVGEHGDSSVPVWSGVNVAGVSLQSLNPQMGVEGDSENWKAVHKQVVDGAYEVIKLKGYTSWAIGMSVADLVESIVKNLHKVHPVSTLVQGMHGVKDEVFLSVPCVLGNSGLTDVIHMTLKPDEEKQLVKSAETLWGVQKELTL	332	CAKALA010036476.1	GCA_916700705.1	Scaffold	78540	44439
Sebastes fasciatus	CAKAKZ010020505.1	Osteichthyes	Actinopteri	Perciformes	Sebastidae	6.6	MSTKEKLISHVMKEEPVGSRNKVTVVGVGMVGMASAISVLLKDLCDELALVDVMEEKLKGEVMDLQHGSLFLKTHRIVADKDYSVTANSKVVVVTAGARQQEGESRLNLVQRNVNIFKFIIPNIVKYSPNCILLVVSNPVDILTYVAWKMSGFPRHRVIGSGTNLDSARFRHLMGEKLNIHPSSCHGWIVGEHGDSSVPVWSGVNVAGVSLQSLNPQMGVEGDSENWKAVHKQVVDGAYEVIKLKGYTSWAIGMSVADLVESIVKNLHKVHPVSTLVQGMHGVKDEVFLSVPCVLGNSGLTDVIHMTLKPDEEKQLVKSAETLWGVQKELAL	332	CAKAKZ010020505.1	GCA_916700765.1	Scaffold	67600	47978
Sebastes flavidus	CAKAKW010036535.1	Osteichthyes	Actinopteri	Perciformes	Sebastidae	8.84	MSTKEKLISHVMKEEPVGSRNKVTVVGVGMVGMASAISVLLKDLCDELALVDVMEEKLKGEVMDLQHGSLFLKTHRIVADKDYSVTANSKVVVVTAGARQQEGESRLNLVQRNVNIFKFIIPNIVKYSPNCILMVVSNPVDILTYVAWKMSGFPRHRVIGSGTNLDSARFRHLMGEKLNIHPSSCHGWIVGEHGDSSVPVWSGVNVAGVSLQSLNPKMGVEGDSENWKAVHKQVVDGAYEVIKLKGYTSWAIGMSVADLVESIVKNLHKVHPVSTLVQGMHGVKDEVFLSVPCVLGNSGLTDVIHMTLKPDEEKQLVKSAETLWGVQKELTL	332	CAKAKW010036535.1	GCA_916700785.1	Scaffold	98256	60413
Sebastes glaucus	CAKALL010013365.1	Osteichthyes	Actinopteri	Perciformes	Sebastidae	3.38	MSTKEKLISHVMKEEPVGSRNKVTVVGVGMVGMASAISVLLKDLCDELALVDVMEEKLKGEVMDLQHGSLFLKTHRIVADKDYSVTANSKVVVVTAGARQQEGESRLNLVQRNVNIFKFIIPNIVKYSPNCILLVVSNPVDILTYVAWKMSGFPRHRVIGSGTNLDSARFRHLMGEKLNIHPSSCHGWIVGEHGDSSVPVWSGVNVAGVSLQSLNPNMGLEGDSENWKAVHKQVVDGAYEVIKLKGYTSWAIGMSVADLVESIVKNLHKVHPVSTLVQGMHGVKDEVFLSVPCVLGNSGLTDVIHMTLKPDEEKQLVKSAETLWGVQKDLTL	332	CAKALL010013365.1	GCA_916700795.1	Scaffold	43611	31093
Sebastes goodei	CAKALM010029164.1	Osteichthyes	Actinopteri	Perciformes	Sebastidae	11.87	MSTKEKLISHVMKEEPVGSRNKVTVVGVGMVGMASAISVLLKDLCDELALVDVMEEKLKGEVMDLQHGSLFLKTHRIVADKDYSVTANSKVVVVTAGARQQEGESRLNLVQRNVNIFKFIIPNIVKYSPNCILMVVSNPVDILTYVAWKMSGFPRHRVIGSGTNLDSARFRHLMGEKLNIHPSSCHGWIVGEHGDSSVPVWSGVNVAGVSLQSLNPKMGVEGDSENWKAVHKQVVDGAYEVIKLKGYTSWAIGMSVADLVESIVKNLHKVHPVSTLVQGMHGVKDEVFLSVPCVLGNSGLTDVIHMTLKPDEEKQLVKSAETLWGVQKELTL	332	CAKALM010029164.1	GCA_916700735.1	Scaffold	38038	26613
Sebastes hopkinsi	CAKANG010054046.1	Osteichthyes	Actinopteri	Perciformes	Sebastidae	12.08	MSTKEKLISHVMKEEPVGSRNKVTVVGVGMVGMASAISVLLKDLCDELALVDVMEEKLKGEVMDLQHGSLFLKTHRIVADKDYSVTANSKVVVVTAGARQQEGESRLNLVQRNVNIFKFIIPNIVKYSPNCILMVVSNPVDILTYVAWKMSGFPRHRVIGSGTNLDSARFRHLMGEKLNIHPSSCHGWIVGEHGDSSVPVWSGVNVAGVSLQSLNPKMGVEGDSENWKAVHKQVVDGAYEVIKLKGYTSWAIGMSVADLVESIVKNLHKVHPVSTLVQGMHGVKDEVFLSVPCVLGNSGLTDVIHMTLKPDEEKQLVKSAETLWGVQKELTL	332	CAKANG010054046.1	GCA_916701215.1	Scaffold	134207	73192
Sebastes hubbsi	CAKAMQ010035490.1	Osteichthyes	Actinopteri	Perciformes	Sebastidae	18.78	MSTKEKLISHVMKEEPVGSRNKVTVVGVGMVGMASAISVLLKDLCDELALVDVMEEKLKGEVMDLQHGSLFLKTHRIVADKDYSVTANSKVVVVTAGARQQEGESRLNLVQRNVNIFKFIIPNIVKYSPNCILMVVSNPVDILTYVAWKMSGFPRHRVIGSGTNLDSARFRHLMGEKLNIHPSSCHGWIVGEHGDSSVPVWSGVNVAGVSLQSLNPKMGDEGDSENWKAVHKQVVDGAYEVIKLKGYTSWAIGMSVADLVESIVKNLHKVHPVSTLVQGMHGVKDEVFLSVPCVLGNSGLTDVIHMTLKPDEEKQLVKSAETLWGVQKELTL	332	CAKAMQ010035490.1	GCA_916701285.1	Scaffold	92797	61026
Sebastes inermis	CAKALZ010011568.1	Osteichthyes	Actinopteri	Perciformes	Sebastidae	14.51	MSTKEKLISHVMKEEPVGSRNKVTVVGVGMVGMASAISVLLKDLCDELALVDVMEEKLKGEVMDLQHGSLFLKTHRIVADKDYSVTANSKVVVVTAGARQQEGESRLNLVQRNVNIFKFIIPNIVKYSPNCILMVVSNPVDILTYVAWKMSGFPRHRVIGSGTNLDSARFRHLMGEKLNIHPSSCHGWIVGEHGDSSVPVWSGVNVAGVSLQSLNPKMGDEGDSENWKAVHKQVVDGAYEVIKLKGYTSWAIGMSVADLVESIVKNLHKVHPVSTLVQGMHGVKDEVFLSVPCVLGNSGLTDVIHMTLKPDEEKQLVKSAETLWGVQKELTL	332	CAKALZ010011568.1	GCA_916701085.1	Scaffold	127913	74842
Sebastes itinus	CAKAMS010020788.1	Osteichthyes	Actinopteri	Perciformes	Sebastidae	7.47	MSTKEKLISHVMKEEPVGSRNKVTVVGVGMVGMASAISVLLKDLCDELALVDVMEEKLKGEVMDLQHGSLFLKTHRIVADKDYSVTANSKVVVVTAGARQQEGESRLNLVQRNVNIFKFIIPNIVKYSPNCILMVVSNPVDILTYVAWKMSGFPRHRVIGSGTNLDSARFRHLMGEKLNIHPSSCHGWIVGEHGDSSVPVWSGVNVAGVSLQSLNPKMGVEGDSENWKAVHKQVVDGAYEVIKLKGYTSWAIGMSVADLVESIVKNLHKVHPVSTLVQGMHGVKDEVFLSVPCVLGNSGLTDVIHMTLKPDEEKQLVKSAETLWGVQKELTL	332	CAKAMS010020788.1	GCA_916701335.1	Scaffold	62149	44916
Sebastes jordani	CAKAMP010030057.1	Osteichthyes	Actinopteri	Perciformes	Sebastidae	10.91	MSTKEKLISHVMKEEPVGSRNKVTVVGVGMVGMASAISVLLKDLCDELALVDVMEEKLKGEVMDLQHGSLFLKTHRIVADKDYSVTANSKVVVVTAGARQQEGESRLNLVQRNVNIFKFIIPNIVKYSPNCILLVVSNPVDILTYVAWKMSGFPRHRVIGSGTNLDSARFRHLMGEKLNIHPSSCHGWIVGEHGDSSVPVWSGVNVAGVSLQSLNPKMGVEGDSENWKAVHKQVVDGAYEVIKLKGYTSWAIGMSVADLVESIVKNLHKVHPVSTLVQGMHGVKDEVFLSVPCVLGNSGLTDVIHMTLKPDEEKQLVKSAETLWGVQKELTL	332	CAKAMP010030057.1	GCA_916701295.1	Scaffold	79165	51098
Sebastes joyneri	CAKAMA010024611.1	Osteichthyes	Actinopteri	Perciformes	Sebastidae	13.32	MSTKEKLISHVMKEEPVGSRNKVTVVGVGMVGMASAISVLLKDLCDELALVDVMEEKLKGEVMDLQHGSLFLKTHRIVADKDYSVTANSKVVVVTAGARQQEGESRLNLVQRNVNIFKFIIPNIVKYSPNCILMVVSNPVDILTYVAWKMSGFPRHRVIGSGTNLDSARFRHLMGEKLNIHPSSCHGWIVGEHGDSSVPVWSGVNVAGVSLQSLNPKMGDEGDSENWKAVHKQVVDGAYEVIKLKGYTSWAIGMSVADLVESIVKNLHKVHPVSTLVQGMHGVKDEVFLSVPCVLGNSGLTDVIHMTLKPDEEKQLVKSAETLWGVQKELTL	332	CAKAMA010024611.1	GCA_916701105.1	Scaffold	107775	70641
Sebastes koreanus	CAKANJ010054699.1	Osteichthyes	Actinopteri	Perciformes	Sebastidae	12.4	MSTKEKLISHVMKEEPVGSRNKVTVVGVGMVGMASAISVLLKDLCDELALVDVMEEKLKGEVMDLQHGSLFLKTHRIVADKDYSVTANSKVVVVTAGARQQEGESRLNLVQRNVNIFKFIIPNIVKYSPNCILMVVSNPVDILTYVAWKMSGFPRHRVIGSGTNLDSARFRHLMGEKLNIHPSSCHGWIVGEHGDSSVPVWSGVNVAGVSLQSLNPKMGDEGDSENWKAVHKQVVDGAYEVIKLKGYTSWAIGMSVADLVESIVKNLHKVHPVSTLVQGMHGVKDEVFLSVPCVLGNSGLTDVIHMTLKPDEEKQLVKSAETLWGVQKELTL	332	CAKANJ010054699.1	GCA_916701025.1	Scaffold	42717	34321
Sebastes levis	CAKAME010029449.1	Osteichthyes	Actinopteri	Perciformes	Sebastidae	12.05	MSTKEKLISHVMKEEPVGSRNKVTVVGVGMVGMASAISVLLKDLCDELALVDVMEEKLKGEVMDLQHGSLFLKTHRIVADKDYSVTANSKVVVVTAGARQQEGESRLNLVQRNVNIFKFIIPNIVKYSPNCILMVVSNPVDILTYVAWKMSGFPRHRVIGSGTNLDSARFRHLMGEKLNIHPSSCHGWIVGEHGDSSVPVWSGVNVAGVSLQSLNPKMGVEGDSENWKAVHKQVVDGAYEVIKLKGYTSWAIGMSVADLVESIVKNLHKVHPVSTLVQGMHGVKDEVFLSVPCVLGNSGLTDVIHMTLKPDEEKQLVKSAETLWGVQKELTL	332	CAKAME010029449.1	GCA_916701195.1	Scaffold	66048	50521
Sebastes maliger	CAKAMT010034799.1	Osteichthyes	Actinopteri	Perciformes	Sebastidae	8.2	MSTKEKLISHVMKEEPVGSRNKVTVVGVGMVGMASAISVLLKDLCDELALVDVMEEKLKGEVMDLQHGSLFLKTHRIVADKDYSVTANSKVVVVTAGARQQEGESRLNLVQRNVNIFKFIIPNIVKYSPNCILMVVSNPVDILTYVAWKMSGFPRHRVIGSGTNLDSARFRHLMGEKLNIHPSSCHGWIVGEHGDSSVPVWSGVNVAGVSLQSLNPKMGVEGDSENWKAVHKQVVDGAYEVIKLKGYTSWAIGMSVADLVESIVKNLHKVHPVSTLVQGMHGVKDEVFLSVPCVLGNSGLTDVIHMTLKPDEEKQLVKSAETLWGVQKELTL	332	CAKAMT010034799.1	GCA_916701265.1	Scaffold	83344	55147
Sebastes melanops	CAKANC010025116.1	Osteichthyes	Actinopteri	Perciformes	Sebastidae	12.62	MSTKEKLISHVMKEEPVGSRNKVTVVGVGMVGMASAISVLLKDLCDELALVDVMEEKLKGEVMDLQHGSLFLKTHRIVADKDYSVTANSKVVVVTAGARQQEGESRLNLVQRNVNIFKFIIPNIVKYSPNCILMVVSNPVDILTYVAWKMSGFPRHRVIGSGTNLDSARFRHLMGEKLNIHPSSCHGWIVGEHGDSSVPVWSGVNVAGVSLQSLNPKMGVEGDSENWKAVHKQVVDGAYEVIKLKGYTSWAIGMSVADLVESIVKNLHKVHPVSTLVQGMHGVKDEVFLSVPCVLGNSGLTDVIHMTLKPDEEKQLVKSAETLWGVQKELTL	332	CAKANC010025116.1	GCA_916701325.1	Scaffold	43601	29157
Sebastes melanostomus	CAKAMK010035077.1	Osteichthyes	Actinopteri	Perciformes	Sebastidae	11.97	MSTKEKLISHVMKEEPVGSRNKVTVVGVGMVGMASAISVLLKDLCDELALVDVMEEKLKGEVMDLQHGSLFLKTHRIVADKDYSVTANSKVVVVTAGARQQEGESRLNLVQRNVNIFKFIIPNIVKYSPNCILMVVSNPVDILTYVAWKMSGFPRHRVIGSGTNLDSARFRHLMGEKLNIHPSSCHGWIVGEHGDSSVPVWSGVNVAGVSLQSLNPKMGVEGDSENWKAVHKQVVDGAYEVIKLKGYTSWAIGMSVADLVESIVKNLHKVHPVSTLVQGMHGVKDEVFLSVPCVLGNSGLTDVIHMTLKPDEEKQLVKSAETLWGVQKELTL	332	CAKAMK010035077.1	GCA_916701165.1	Scaffold	76383	51225
Sebastes mentella	CAKAMO010006066.1	Osteichthyes	Actinopteri	Perciformes	Sebastidae	3.33	MSTKEKLISHVMKEEPVGSRNKVTVVGVGMVGMASAISVLLKDLCDELALVDVMEEKLKGEVMDLQHGSLFLKTHRIVADKDYSVTANSKVVVVTAGARQQEGESRLNLVQRNVNIFKFIIPNIVKYSPNCILLVVSNPVDILTYVAWKMSGFPRHRVIGSGTNLDSARFRHLMGEKLNIHPSSCHGWIVGEHGDSSVPVWSGVNVAGVSLQSLNPQMGVEGDSENWKAVHKQVVDGAYEVIKLKGYTSWAIGMSVADLVESIVKNLHKVHPVSTLVQGMHGVKDEVFLSVPCVLGNSGLTDVIHMTLKPDEEKQLVKSAETLWGVQKELAL	332	CAKAMO010006066.1	GCA_916701205.1	Scaffold	66704	45706
Sebastes miniatus	CAKALS010000003.1	Osteichthyes	Actinopteri	Perciformes	Sebastidae	12.79	MSTKEKLISHVMKEEPVGSRNKVTVVGVGMVGMASAISVLLKDLCDELALVDVMEEKLKGEVMDLQHGSLFLKTHRIVADKDYSVTANSKVVVVTAGARQQEGESRLNLVQRNVNIFKFIIPNIVKYSPNCILMVVSNPVDILTYVAWKMSGFPRHRVIGSGTNLDSARFRHLMGEKLNIHPSSCHGWIVGEHGDSSVPVWSGVNVAGVSLQSLNPKMGVEGDSENWKAVHKQVVDGAYEVIKLKGYTSWAIGMSVADLVESIVKNLHKVHPVSTLVQGMHGVKDEVFLSVPCVLGNSGLTDVIHMTLKPDEEKQLVKSAETLWGVQKELTL	332	CAKALS010000003.1	GCA_916701275.1	Scaffold	33117565	8557142
Sebastes minor	CAKAMW010038066.1	Osteichthyes	Actinopteri	Perciformes	Sebastidae	1.68	MSTKEKLISHVMKEEPVGSRNKVTVVGVGMVGMASAISVLLKDLCDELALVDVMEEKLKGEVMDLQHGSLFLKTHRIVADKDYSVTANSKVVVVTAGARQQEGESRLNLVQRNVNIFKFIIPNIVKYSPNCILLVVSNPVDILTYVAWKMSGFPRHRVIGSGTNLDSARFRHLMGEKLNIHPSSCHGWIVGEHGDSSVPVWSGVNVAGVSLQSLNPKMGAEGDSENWKAVHKQVVDGAYEVIKLKGYTSWAIGMSVADLVESIVKNLHKVHPVSTLVQGMHGVKDEVFLSVPCVLGNSGLTDVIHMTLKPDEEKQLVKSAETLWGVQKELTL	332	CAKAMW010038066.1	GCA_916701305.1	Scaffold	64491	45872
Sebastes moseri	CAKAMI010029182.1	Osteichthyes	Actinopteri	Perciformes	Sebastidae	9.35	MSTKEKLISHVMKEEPVGSRNKVTVVGVGMVGMASAISVLLKDLCDELALVDVMEEKLKGEVMDLQHGSLFLKTHRIVADKDYSVTANSKVVVVTAGARQQEGESRLNLVQRNVNIFKFIIPNIVKYSPNCILMVVSNPVDILTYVAWKMSGFPRHRVIGSGTNLDSARFRHLMGEKLNIHPSSCHGWIVGEHGDSSVPVWSGVNVAGVSLQSLNPKMGVEGDSENWKAVHKQVVDGAYEVIKLKGYTSWAIGMSVADLVESIVKNLHKVHPVSTLVQGMHGVKDEVFLSVPCVLGNSGLTDVIHMTLKPDEEKQLVKSAETLWGVQKELTL	332	CAKAMI010029182.1	GCA_916701315.1	Scaffold	124797	83069
Sebastes nebulosus	CAKAMR010039581.1	Osteichthyes	Actinopteri	Perciformes	Sebastidae	13.79	MSTKEKLISHVMKEEPVGSRNKVTVVGVGMVGMASAISVLLKDLCDELALVDVMEEKLKGEVMDLQHGSLFLKTHRIVADKDYSVTANSKVVVVTAGARQQEGESRLNLVQRNVNIFKFIIPNIVKYSPNCILMVVSNPVDILTYVAWKMSGFPRHRVIGSGTNLDSARFRHLMGEKLNIHPSSCHGWIVGEHGDSSVPVWSGVNVAGVSLQSLNPKMGVEGDSENWKAVHKQVVDGAYEVIKLKGYTSWAIGMSVADLVESIVKNLHKVHPVSTLVQGMHGVKDEVFLSVPCVLGNSGLTDVIHMTLKPDEEKQLVKSAETLWGVQKELTL	332	CAKAMR010039581.1	GCA_916701055.1	Scaffold	65103	47149
Sebastes nigrocinctus	AUPR02S002170.1	Osteichthyes	Actinopteri	Perciformes	Sebastidae	7.92	MSTKEKLISHVMKEEPVGSRNKVTVVGVGMVGMASAISVLLKDLCDELALVDVMEEKLKGEVMDLQHGSLFLKTHRIVADKDYSVTANSKVVVVTAGARQQEGESRLNLVQRNVNIFKFIIPNIVKYSPNCILMVVSNPVDILTYVAWKMSGFPRHRVIGSGTNLDSARFRHLMGEKLNIHPSSCHGWIVGEHGDSSVPVWSGVNVAGVSLQSLNPKMGVEGDSENWKAVHKQVVDGAYEVIKLKGYTSWAIGMSVADLVESIVKNLHKVHPVSTLVQGMHGVKDEVFLSVPCVLGNSGLTDVIHMTLKPDEEKQLVKSAETLWGVQKELTL	332	AUPR02S002170.1	GCA_000475235.3	Scaffold	116274	13471
Sebastes nivosus	CAKAMH010028994.1	Osteichthyes	Actinopteri	Perciformes	Sebastidae	16.92	MSTKEKLISHVMKEEPVGSRNKVTVVGVGMVGMASAISVLLKDLCDELALVDVMEEKLKGEVMDLQHGSLFLKTHRIVADKDYSVTANSKVVVVTAGARQQEGESRLNLVQRNVNIFKFIIPNIVKYSPNCILMVVSNPVDILTYVAWKMSGFPRHRVIGSGTNLDSARFRHLMGEKLNIHPSSCHGWIVGEHGDSSVPVWSGVNVAGVSLQSLNPKMGDEGDSENWKAVHKQVVDGAYEVIKLKGYTSWAIGMSVADLVESIVKNLHKVHPVSTLVQGMHGVKDEVFLSVPCVLGNSGLTDVIHMTLKPDEEKQLVKSAETLWGVQKELTL	332	CAKAMH010028994.1	GCA_916701345.1	Scaffold	95001	60486
Sebastes norvegicus	OMLK01030076.1	Osteichthyes	Actinopteri	Perciformes	Sebastidae	4.47	MSTKEKLISHVMKEEPVGSRNKVTVVGVGMVGMASAISVLLKDLCDELAMVDVMEEKLKGEVMDLQHGSLFLKTHRIVADKDYSVTANSKVVVVTAGARQQEGESRLNLVQRNVNIFKFIIPNIVKYSPNCILLVVSNPVDILTYVAWKMSGFPRHRVIGSGTNLDSARFRHLMGEKLNIHPSSCHGWIVGEHGDSSVPVWSGVNVAGVSLQSLNPQMGVEGDSENWKAVHKQVVDGAYEVIKLKGYTSWAIGMSVADLVESIVKNLHKVHPVSTLVQGMHGVKDEVFLSVPCVLGNSGLTDVIHMTLKPDEEKQLVKSAETLWGVQKELAL	332	OMLK01030076.1	GCA_900302655.1	Scaffold	16564	9467
Sebastes oblongus	CAKALY010004045.1	Osteichthyes	Actinopteri	Perciformes	Sebastidae	17.98	MSTKEKLISHVMKEEPVGSRNKVTVVGVGMVGMASAISVLLKDLCDELALVDVMEEKLKGEVMDLQHGSLFLKTHRIVADKDYSVTANSKVVVVTAGARQQEGESRLNLVQRNVNIFKFIIPNIVKYSPNCILMVVSNPVDILTYVAWKMSGFPRHRVIGSGTNLDSARFRHLMGEKLNIHPSSCHGWIVGEHGDSSVPVWSGVNVAGVSLQSLNPKMGDEGDSENWKAVHKQVVDGAYEVIKLKGYTSWAIGMSVADLVESIVKNLHKVHPVSTLVQGMHGVKDEVFLSVPCVLGNSGLTDVIHMTLKPDEEKQLVKSAETLWGVQKELTL	332	CAKALY010004045.1	GCA_916701095.1	Scaffold	89450	62132
Sebastes oculatus	CAKAMG010015213.1	Osteichthyes	Actinopteri	Perciformes	Sebastidae	9.09	MSTKEKLISHVMKEEPVGSRNKVTVVGVGMVGMASAISVLLKDLCDELALVDVMEEKLKGEVMDLQHGSLFLKTHRIVADKDYSVTANSKVVVVTAGARQQEGESRLNLVQRNVNIFKFIIPNIVKYSPNCILMVVSNPVDILTYVAWKMSGFPRHRVIGSGTNLDSARFRHLMGEKLNIHPSSCHGWIVGEHGDSSVPVWSGVNVAGVSLQSLNPQMGVEGDSENWKAVHKQVVDGAYEVIKLKGYTSWAIGMSVADLVESIVKNLHKVHPVSTLVQGMHGVKDEVFLSVPCVLGNSGLTDVIHMTLKPDEEKQLVKSAETLWGVQKELTL	332	CAKAMG010015213.1	GCA_916701125.1	Scaffold	86601	62781
Sebastes pinniger	CAKAMB010016808.1	Osteichthyes	Actinopteri	Perciformes	Sebastidae	9.16	MSTKEKLISHVMKEEPVGSRNKVTVVGVGMVGMASAISVLLKDLCDELALVDVMEEKLKGEVMDLQHGSLFLKTHRIVADKDYSVTANSKVVVVTAGARQQEGESRLNLVQRNVNIFKFIIPNIVKYSPNCILMVVSNPVDILTYVAWKMSGFPRHRVIGSGTNLDSARFRHLMGEKLNIHPSSCHGWIVGEHGDSSVPVWSGVNVAGVSLQSLNPKMGVEGDSENWKAVHKQVVDGAYEVIKLKGYTSWAIGMSVADLVESIVKNLHKVHPVSTLVQGMHGVKDEVFLSVPCVLGNSGLTDVIHMTLKPDEEKQLVKSAETLWGVQKELTL	332	CAKAMB010016808.1	GCA_916701255.1	Scaffold	148289	95885
Sebastes rastrelliger	CAKANK010011039.1	Osteichthyes	Actinopteri	Perciformes	Sebastidae	13.33	MSTKEKLISHVMKEEPVGSRNKVTVVGVGMVGMASAISVLLKDLCDELALVDVMEEKLKGEVMDLQHGSLFLKTHRIVADKDYSVTANSKVVVVTAGARQQEGESRLNLVQRNVNIFKFIIPNIVKYSPNCILMVVSNPVDILTYVAWKMSGFPRHRVIGSGTNLDSARFRHLMGEKLNIHPSSCHGWIVGEHGDSSVPVWSGVNVAGVSLQSLNPKMGVEGDSENWKAVHKQVVDGAYEVIKLKGYTSWAIGMSVADLVESIVKNLHKVHPVSTLVQGMHGVKDEVFLSVPCVLGNSGLTDVIHMTLKPDEEKQLVKSAETLWGVQKELTL	332	CAKANK010011039.1	GCA_916701435.1	Scaffold	131311	87095
Sebastes reedi	CAKANM010011179.1	Osteichthyes	Actinopteri	Perciformes	Sebastidae	6.38	MSTKEKLISHVMKEEPVGSRNKVTVVGVGMVGMASAISVLLKDLCDELALVDVMEEKLKGEVMDLQHGSLFLKTHRIVADKDYSVTANSKVVVVTAGARQQEGESRLNLVQRNVNIFKFIIPNIVKYSPNCILMVVSNPVDILTYVAWKMSGFPRHRVIGSGTNLDSARFRHLMGEKLNIHPSSCHGWIVGEHGDSSVPVWSGVNVAGVSLQSLNPKMGVEGDSENWKAVHKQVVDGAYEVIKLKGYTSWAIGMSVADLVESIVKNLHKVHPVSTLVQGMHGVKDEVFLSVPCVLGNSGLTDVIHMTLKPDEEKQLVKSAETLWGVQKELTL	332	CAKANM010011179.1	GCA_916701525.1	Scaffold	125260	84139
Sebastes rosaceus	CAKANI010000023.1	Osteichthyes	Actinopteri	Perciformes	Sebastidae	11.26	MSTKEKLISHVMKEEPVGSRNKVTVVGVGMVGMASAISVLLKDLCDELALVDVMEEKLKGEVMDLQHGSLFLKTHRIVADKDYSVTANSKVVVVTAGARQQEGESRLNLVQRNVNIFKFIIPNIVKYSPNCILMVVSNPVDILTYVAWKMSGFPRHRVIGSGTNLDSARFRHLMGEKLNIHPSSCHGWIVGEHGDSSVPVWSGVNVAGVSLQSLNPQMGVEGDSENWKAVHKQVVDGAYEVIKLKGYTSWAIGMSVADLVESIVKNLHKVHPVSTLVQGMHGVKDEVFLSVPCVLGNSGLTDVIHMTLKPDEEKQLVKSAETLWGVQKELTL	332	CAKANI010000023.1	GCA_916701555.1	Scaffold	31719422	2984042
Sebastes rosenblatti	CAKANU010014292.1	Osteichthyes	Actinopteri	Perciformes	Sebastidae	10.44	MSTKEKLISHVMKEEPVGSRNKVTVVGVGMVGMASAISVLLKDLCDELALVDVMEEKLKGEVMDLQHGSLFLKTHRIVADKDYSVTANSKVVVVTAGARQQEGESRLNLVQRNVNIFKFIIPNIVKYSPNCILMVVSNPVDILTYVAWKMSGFPRHRVIGSGTNLDSARFRHLMGEKLNIHPSSCHGWIVGEHGDSSVPVWSGVNVAGVSLQSLNPQMGVEGDSENWKAVHKQVVDGAYEVIKLKGYTSWAIGMSVADLVESIVKNLHKVHPVSTLVQGMHGVKDEVFLSVPCVLGNSGLTDVIHMTLKPDEEKQLVKSAETLWGVQKELTL	332	CAKANU010014292.1	GCA_916701545.1	Scaffold	65958	33796
Sebastes rubrivinctus	CAKANL010011410.1	Osteichthyes	Actinopteri	Perciformes	Sebastidae	10.4	MSTKEKLISHVMKEEPVGSRNKVTVVGVGMVGMASAISVLLKDLCDELALVDVMEEKLKGEVMDLQHGSLFLKTHRIVADKDYSVTANSKVVVVTAGARQQEGESRLNLVQRNVNIFKFIIPNIVKYSPNCILMVVSNPVDILTYVAWKMSGFPRHRVIGSGTNLDSARFRHLMGEKLNIHPSSCHGWIVGEHGDSSVPVWSGVNVAGVSLQSLNPKMGVEGDSENWKAVHKQVVDGAYEVIKLKGYTSWAIGMSVADLVESIVKNLHKVHPVSTLVQGMHGVKDEVFLSVPCVLGNSGLTDVIHMTLKPDEEKQLVKSAETLWGVQKELTL	332	CAKANL010011410.1	GCA_916701605.1	Scaffold	113399	85282
Sebastes schlegelii	CAKANS010041163.1	Osteichthyes	Actinopteri	Perciformes	Sebastidae	12.54	MSTKEKLISHVMKEEPVGSRNKVTVVGVGMVGMASAISVLLKDLCDELALVDVMEEKLKGEVMDLQHGSLFLKTHRIVADKDYSVTANSKVVVVTAGARQQEGESRLNLVQRNVNIFKFIIPNIVKYSPNCILMVVSNPVDILTYVAWKMSGFPRHRVIGSGTNLDSARFRHLMGEKLNIHPSSCHGWIVGEHGDSSVPVWSGVNVAGVSLKSLNPKMGDEGDSENWKAVHKQVVDGAYEVIKLKGYTSWAIGMSVADLVESIVKNLHKVHPVSTLVQGMHGVKDEVFLSVPCVLGNSGLTDVIHMTLKPDEEKQLVKSAETLWGVQKELTL	332	CAKANS010041163.1	GCA_916701485.1	Scaffold	77240	54279
Sebastes semicinctus	CAKANN010029182.1	Osteichthyes	Actinopteri	Perciformes	Sebastidae	12.11	MSTKEKLISHVMKEEPVGSRNKVTVVGVGMVGMASAISVLLKDLCDELALVDVMEEKLKGEVMDLQHGSLFLKTHRIVADKDYSVTANSKVVVVTAGARQQEGESRLNLVQRNVNIFKFIIPNIVKYSPNCILMVVSNPVDILTYVAWKMSGFPRHRVIGSGTNLDSARFRHLMGEKLNIHPSSCHGWIVGEHGDSSVPVWSGVNVAGVSLQSLNPKMGVEGDSENWKAVHKQVVDGAYEVIKLKGYTSWAIGMSVADLVESIVKNLHKVHPVSTLVQGMHGVKDEVFLSVPCVLGNSGLTDVIHMTLKPDEEKQLVKSAETLWGVQKELTL	332	CAKANN010029182.1	GCA_916701385.1	Scaffold	117388	67673
Sebastes serriceps	CAKANO010033923.1	Osteichthyes	Actinopteri	Perciformes	Sebastidae	13.11	MSTKEKLISHVMKEEPVGSRNKVTVVGVGMVGMASAISVLLKDLCDELALVDVMEEKLKGEVMDLQHGSLFLKTHRIVADKDYSVTANSKVVVVTAGARQQEGESRLNLVQRNVNIFKFIIPNIVKYSPNCILMVVSNPVDILTYVAWKMSGFPRHRVIGSGTNLDSARFRHLMGEKLNIHPSSCHGWIVGEHGDSSVPVWSGVNVAGVSLQSLNPKMGVEGDSENWKAVHKQVVDGAYEVIKLKGYTSWAIGMSVADLVESIVKNLHKVHPVSTLVQGMHGVKDEVFLSVPCVLGNSGLTDVIHMTLKPDEEKQLVKSAETLWGVQKELTL	332	CAKANO010033923.1	GCA_916701455.1	Scaffold	75726	54830
Sebastes steindachneri	CAKAOG010070694.1	Osteichthyes	Actinopteri	Perciformes	Sebastidae	3.38	MSTKEKLISHVMKEEPVGSRNKVTVVGVGMVGMASAISVLLKDLCDELALVDVMEEKLKGEVMDLQHGSLFLKTHRIVADKDYSVTANSKVVVVTAGARQQEGESRLNLVQRNVNIFKFIIPNIVKYSPNCILLVVSNPVDILTYVAWKMSGFPRHRVIGSGTNLDSARFRHLMGEKLNIHPSSCHGWIVGEHGDSSVPVWSGVNVAGVSLQSLNPKMGAEGDSENWKAVHKQVVDGAYEVIKLKGYTSWAIGMSVADLVESIVKNLHKVHPVSTLVQGMHGVKDEVFLSVPCVLGNSGLTDVIHMTLKPDEEKQLVNSAETLWGVQKELTL	332	CAKAOG010070694.1	GCA_916701425.1	Scaffold	27764	19216
Sebastes thompsoni	CAKANQ010033515.1	Osteichthyes	Actinopteri	Perciformes	Sebastidae	13.81	MSTKEKLISHVMKEEPVGSRNKVTVVGVGMVGMASAISVLLKDLCDELALVDVMEEKLKGEVMDLQHGSLFLKTHRIVADKDYSVTANSKVVVVTAGARQQEGESRLNLVQRNVNIFKFIIPNIVKYSPNCILMVVSNPVDILTYVAWKMSGFPRHRVIGSGTNLDSARFRHLMGEKLNIHPSSCHGWIVGEHGDSSVPVWSGVNVAGVSLQSLNPKMGDEGDSENWKAVHKQVVDGAYEVIKLKGYTSWAIGMSVADLVESIVKNLHKVHPVSTLVQGMHGVKDEVFLSVPCVLGNSGLTDVIHMTLKPDEEKQLVKSAETLWGVQKELTL	332	CAKANQ010033515.1	GCA_916701625.1	Scaffold	84806	51203
Sebastes umbrosus	CAKANH010000004.1	Osteichthyes	Actinopteri	Perciformes	Sebastidae	12.77	MSTKEKLISHVMKEEPVGSRNKVTVVGVGMVGMASAISVLLKDLCDELALVDVMEEKLKGEVMDLQHGSLFLKTHRIVADKDYSVTANSKVVVVTAGARQQEGESRLNLVQRNVNIFKFIIPNIVKYSPNCILMVVSNPVDILTYVAWKMSGFPRHRVIGSGTNLDSARFRHLMGEKLNIHPSSCHGWIVGEHGDSSVPVWSGVNVAGVSLQSLNPQMGVEGDSENWKAVHKQVVDGAYEVIKLKGYTSWAIGMSVADLVESIVKNLHKVHPVSTLVQGMHGVKDEVFLSVPCVLGNSGLTDVIHMTLKPDEEKQLVKSAETLWGVQKELTL	332	CAKANH010000004.1	GCA_916701575.1	Scaffold	31724414	3823502
Sebastes variabilis	CAKAOA010003060.1	Osteichthyes	Actinopteri	Perciformes	Sebastidae	4.72	MSTKEKLISHVMKEEPVGSRNKVTVVGVGMVGMASAISVLLKDLCDELALVDVMEEKLKGEVMDLQHGSLFLKTHRIVADKDYSVTANSKVVVVTAGARQQEGESRLNLVQRNVNIFKFIIPNIVKYSPNCILLVVSNPVDILTYVAWKMSGFPRHRVIGSGTNLDSARFRHLMGEKLNIHPSSCHGWIVGEHGDSSVPVWSGVNVAGVSLQSLNPKMGAEGDSENWKAVHKQVVDGAYEVIKLKGYTSWAIGMSVADLVESIVKNLHKVHPVSTLVQGMHGVKDEVFLSVPCVLGNSGLTDVIHMTLKPDEEKQLVKSAETLWGVQKELTL	332	CAKAOA010003060.1	GCA_916701445.1	Scaffold	79690	48464
Sebastiscus albofasciatus	CAKAOI010047496.1	Osteichthyes	Actinopteri	Perciformes	Sebastidae	19.38	MSTKEKLISHVMKEEPVGSRNKVTVVGVGMVGMASAISVLLKDLCDELALVDVMEEKLKGEVMDLQHGSLFLKTHRIVADKDYSVTANSKVVVVTAGARQQEGESRLNLVQRNVNIFKFIIPNIVKYSPNCILMVVSNPVDILTYVAWKMSGFPRHRVIGSGTNLDSARFRHLMGEKLNIHPSSCHGWIVGEHGDSSVPVWSGVNVAGVSLQSLNPQMGVEGDSENWKAVHKQVVDGAYEVIKLKGYTSWAIGMSVADLVESIVKNLHKVHPVSTLVQGMHGVKDEVFLSVPCVLGNSGLTDVIHMTLKPEEEKQLVKSAETLWGVQKELTL	332	CAKAOI010047496.1	GCA_916701655.1	Scaffold	66236	41071
Sebastiscus tertius	CAKAOH010020406.1	Osteichthyes	Actinopteri	Perciformes	Sebastidae	17.88	MSTKEKLISHVMKEEPVGSRNKVTVVGVGMVGMASAISVLLKDLCDELALVDVMEEKLKGEVMDLQHGSLFLKTHRIVADKDYSVTANSKVVVVTAGARQQEGESRLNLVQRNVNIFKFIIPNIVKYSPNCILMVVSNPVDILTYVAWKMSGFPRHRVIGSGTNLDSARFRHLMGEKLNIHPSSCHGWIVGEHGDSSVPVWSGVNVAGVSLQSLNPQMGVEGDSENWKAVHKQVVDGAYEVIKLKGYTSWAIGMSVADLVESIVKNLHKVHPVSTLVQGMHGVKDEVFLSVPCVLGNSGLTDVIHMTLKPEEEKQLVKSAETLWGVQKELTL	332	CAKAOH010020406.1	GCA_916701665.1	Scaffold	60826	42036
Sebastolobus alascanus	CAKAOJ020000006.1	Osteichthyes	Actinopteri	Perciformes	Sebastidae	5.96	MSTKEKLISHVMKEEPVGSRNKVTVVGVGMVGMACAISVLLKDLCDELALVDVMEDKLKGEVMDLQHGSLFLKTHKIVADKDYSVTANSKVVVVTAGARQQEGESRLNLVQRNVNIFKFIIPNIVKYSPNCILMVVSNPVDILTYVAWKMSGFPRHRVIGSGTNLDSARFRHLMGEKLNIHPSSCHGWIIGEHGDSSVPVWSGVNVAGVSLQSLNPQMGAEGDSENWKAVHKLVVDGAYEVIKLKGYTSWAIGMSVADLVESIIKNLHKVHPVSTLVQGMHGVKDEVFLSIPSVLGNSGLTDVIHMTLKPEEEKQLVNSAETLWGVQKELTL	332	CAKAOJ020000006.1	GCA_916701645.2	Contig		2047198
Sebastolobus altivelis	CAKAOK010059879.1	Osteichthyes	Actinopteri	Perciformes	Sebastidae	5.51	MSTKEKLISHVMKEEPVGSRNKVTVVGVGMVGMACAISVLLKDLCDELALVDVMEDKLKGEVMDLQHGSLFLKTHKIVADKDYSVTANSKVVVVTAGARQQEGESRLNLVQRNVNIFKFIIPNIVKYSPNCILMVVSNPVDILTYVAWKMSGFPRHRVIGSGTNLDSARFRHLMGEKLNIHPSSCHGWIIGEHGDSSVPVWSGVNVAGVSLQSLNPQMGAEGDSENWKAVHKLVVDGAYEVIKLKGYTSWAIGMSVADLVESIIKNLHKVHPVSTLVQGMHGVKDEVFLSIPSVLGNSGLTDVIHMTLKPEEEKQLVNSAETLWGVQKELTL	332	CAKAOK010059879.1	GCA_916701675.1	Scaffold	56458	29583
Selene dorsalis	OMNW01018912.1	Osteichthyes	Actinopteri	Carangiformes	Carangidae	19.28	MSTKEKLIGHVMKEEPIGSRNKVTVVGVGMVGMASAVSILLKDLCDELAMVDVMEDKLKGEVMDLQHGSLFLKTHKIVGDKDYSVTANSRVVVVTAGARQQEGESRLNLVQRNVNIFKFIIPNIVKYSPNAILLVVSNPVDILTYVAWKLSGFPRHRVIGSGTNLDSARFRHIMGEKLHLHPSSCHGWIVGEHGDSSVPVWSGVNIAGVSLQGLNPKMGVEGDTENWKGVHKMVVDGAYDVIKLKGYTSWAIGMSVADLVESITKNLHKVHPVSTLVQGMHGVKDEVFLSVPCVLGNSGLTDVIHMTLKPDEEKQLIKSAETLWGVQKELTL	332	OMNW01018912.1	GCA_900303245.1	Scaffold	32464	11209
Semicossyphus pulcher	JAKSZQ010000008.1	Osteichthyes	Actinopteri	Labriformes	Labridae	15.62	MSTKEKLIGHVMKEEPVGSRNKVTVVGVGMVGMASAISVLLKDLCDELALVDVMEDKLKGEVMDLQHGSLFLKTHKIVADKDYSVTANSKVVVVTAGARQQEGESRLNLVQRNVNIFKFIIPNIVKYSPNCILMVVSNPVDILTYVAWKLSGFPRHRVIGSGTNLDSARFRHLMGEKLNLHPSSCHAWIVGEHGDSSVPVWSGVNVAGVSLQGLNPQMGAEGDSENWKEVHKMVVDGAYEVIKLKGYTSWAIGMSVADLVESIMKNLHKVHPVSTLVQGMHGVKDEVFLSVPCVLGNSGLTDVIHMTLKPDEEKQVQKSAETLWGVQKELTL	332	JAKSZQ010000008.1	GCA_022749685.1	Scaffold	32091781	31948211
Seriola aureovittata	CM037569.1	Osteichthyes	Actinopteri	Carangiformes	Carangidae	14.8	MSTKEKLITHVMKEEPIGSRNKVTVVGVGMVGMASAISVLLKDLCDELALVDVMEDKLKGEAMDLQHGALFLKTHKIVGDKDYSVTAHSRVVVVTAGARQQEGESRLNLVQRNVNIFKFIIPNIVKYSPNAILLVVSNPVDILTYVAWKLSGFPRHRVIGSGTNLDSARFRHIMGEKLHLHPSSCHGWIVGEHGDSSVPVWSGVNVAGVSLQTLNPKMGGEGDAEHWKEVHKMVVAGAYDVIKLKGYTSWAIGMSVADLVESITKNLHKVHPVSTLVQGMHGVKDEVFLSVPCVLGNSGLTDVIHMTLKPEEEKQLVKSAETLWGVQKELTL	332	CM037569.1	GCA_021018895.1	Chromosome	28520646	17994190
Seriola dumerili	NW_019174474.1	Osteichthyes	Actinopteri	Carangiformes	Carangidae	26.12	MSTKEKLITHVMKEEPIGSRNKVTVVGVGMVGMASAISVLLKDLCDELALVDVMEDKLKGEAMDLQHGALFLKTHKIVGDKDYSVTANSRVVVVTAGARQQEGESRLNLVQRNVNIFKFIIPNIVKYSPKAILLVVSNPVDILTYVAWKLSGFPRHRVIGSGTNLDSARFRHIMGEKLHLHPSSCHGWIVGEHGDSSVPVWSGVNVAGVSLQTLNPKMGGEGDAEHWKEVHKMVVDGAYDVIKLKGYTSWAIGMSVADLVESITKNLHKVHPVSTLVQGMHGVKDEVFLSVPCVLGNSGLTDVIHMTLKPEEEKQLVKSAETLWGVQKELTL	332	NW_019174474.1	GCF_002260705.1	Scaffold	5812906	249509
Seriola lalandi	NW_019525106.1	Osteichthyes	Actinopteri	Carangiformes	Carangidae	16.97	MSTKEKLITHVMKEEPIGSRNKVTVVGVGMVGMASAISVLLKDLCDELALVDVMEDKLKGEAMDLQHGALFLKTHKIVGDKDYSVTAHSRVVVVTAGARQQEGESRLNLVQRNVNIFKFIIPNIVKYSPNAILLVVSNPVDILTYVAWKLSGFPRHRVIGSGTNLDSARFRHIMGEKLHLHPSSCHGWIVGEHGDSSVPVWSGVNVAGVSLQTLNPKMGGEGDAEHWKEVHKMVVAGAYDVIKLKGYTSWAIGMSVADLVESITKNLHKVHPVSTLVQGMHGVKDEVFLSVPCVLGNSGLTDVIHMTLKPEEEKQLVKSAETLWGVQKELTL	332	NW_019525106.1	GCF_002814215.2	Scaffold	1269737	51448
Seriola quinqueradiata	BDJM01001017.1	Osteichthyes	Actinopteri	Carangiformes	Carangidae	17.51	MSTKEKLITHVMKEEPIGSRNKVTVVGVGMVGMASAISVLLKDLCDELALVDVMEDKLKGEAMDLQHGALFLKTHKIVGDKDYSVTAHSRVVVVTAGARQQEGESRLNLVQRNVNIFKFIIPNIVKYSPHAILLVVSNPVDILTYVAWKLSGFPRHRVIGSGTNLDSARFRHIMGEKLHLHPSSCHGWIVGEHGDSSVPVWSGVNVAGVSLQTLNPKMGGEGDAEHWKEVHKMVVAGAYDVIKLKGYTSWAIGMSVADLVESITKNLHKVHPVSTLVQGMHGVKDEVFLSVPCVLGNSGLTDVIHMTLKPEEEKQLVKSAETLWGVQKELTL	332	BDJM01001017.1	GCA_002207885.1	Scaffold	791853	19672
Seriola rivoliana	PVUN01001322.1	Osteichthyes	Actinopteri	Carangiformes	Carangidae	26.27	MSTKEKLITHVMKEEPIGSRNKVTVVGVGMVGMASAISVLLKDLCDELALVDVMEDKLKGEAMDLQHGALFLKTHKIVGDKDYSVTANSRVVVVTAGARQQEGESRLNLVQRNVNIFKFIIPNIVKYSPNAILLVVSNPVDILTYVAWKLSGFPRHRVIGSGTNLDSARFRHIMGEKLHLHPSSCHGWIVGEHGDSSVPVWSGVNVAGVSLQTLNPKMGGEGDAEHWKEVHKMVVDGAYDVIKLKGYTSWAIGMSVADLVESITKNLHKVHPVSTLVQGMHGVKDEVFLSVPCVLGNSGLTDVIHMTLKPEEEKQLVKSAETLWGVQKELTL	332	PVUN01001322.1	GCA_002994505.1	Scaffold	9509606	740108
Serranus cabrilla	CAFUXE010000448.1	Osteichthyes	Actinopteri	Perciformes	Serranidae	15.44	MSTKEKLIGHVMKEEPVGSRNKVTVVGVGMVGMASAVSILLKDLCDELALVDVMEDKLKGEVMDLQHGSLFLKTHKIVADKDYSVTANSKVVVVTAGARQQEGESRLNLVQRNVNIFKFIIPNIVKYSPNCILMVVSNPVDILTYVAWKLSGFPRHRVIGSGTNLDSARFRHLMGEKLHLHPSSCHGWIVGEHGDSSVPVWSGVNVAGVSLQTLNPKMGAEGDSENWKSVHKMVVDGAYEVIKLKGYTSWAIGMSVADLVESIVKNLHKVHPVSTLVQGMHGVKDEVFLSVPCVLGNSGLTDVIHMTLKAEEEKQLVQSAETLWGVQKELTL	332	CAFUXE010000448.1	GCA_903364295.1	Scaffold	610905	21564
Siphamia tubifer	CM035788.1	Osteichthyes	Actinopteri	Kurtiformes	Apogonidae	26.54	MSTKEKLISHVMKEEPVGCRNKVTVVGVGMVGMASAVSVLLKDLCDELALVDVMEDKLKGEVMDLQHGSLFLKTHKIVADKDYSVTANSKVVVITAGARQQEGESRLNLVQRNVNIFKFIIPNIVKYSPNAILMVVSNPVDILTYVAWKLSGFPRHRVIGSGTNLDSARFRYLMGEKLHLHPSSCHGWIIGEHGDSSVPVWSGVNVAGVSLQALNPQMGTEGDSENWKEVHKMVVDGAYEVIKLKGYTSWAIGMSVADLVESILKNLHKVHPVSTLVQGMHGVKDEVFLSVPCILGNSGLTDVINMTLKPDEEKQLVKSAETLWGVQKELTL	332	CM035788.1	GCA_020466265.1	Chromosome	51162488	2340513
Solea senegalensis	NC_058030.1	Osteichthyes	Actinopteri	Pleuronectiformes	Soleidae	17.74	MSTKEKLIGHVMKEEHVGSRNKVTVVGVGMVGMASAISILLQDLCDELALVDVMEDKLKGEAMDLQHGSLFLKTHKIVADKDYSVTANSKVVVVTAGARQQEGESRLNLVQRNVNIFKFIIPNIVKYSPNCILMVVSNPVDILTYVAWKLSGLPRHRVIGSGTNLDSARFRHLMGERLSIHPSSCHGWIVGEHGDSSVPVWSGVNVAGVSLQSLNPQIGAEGDSENWKSVHKSVVDGAYEVIKLKGYTSWAIGMSVANLVESIVKNMRKVHPVSTLVKGMYGVKDEVFLSIPCVLGNSGLTDVINMTLKPEEQKQLVKSAETLWDVQKDLTM	332	NC_058030.1	GCF_019176455.1	Chromosome	26091242	1188264
Solea solea	XP_058501015.1	Osteichthyes	Actinopteri	Pleuronectiformes	Soleidae	10.67	MSTKEKLIGHVMKEEHIGSRNKVTVVGVGMVGMASAISILLQDLCDELALVDVMEDKLKGEAMDLQHGSLFLKTHKIVADKDYSVTANSKVVVVTAGARQQEGESRLNLVQRNVNIFKFIIPNIVKYSPNCILMVVSNPVDILTYVAWKLSGLPRHRVIGSGTNLDSARFRHLMGERLSIHPSSCHAWIVGEHGDSSVPVWSGVNVAGVSLQSLNPQIGAEGDSENWKSVHKSVVDGAYEVIKLKGYTSWAIGMSVANLVESIVKNMRKVHPVSTLVKGMYGVKEEVFLSIPCVLGNSGLTDVINMTLKPEEQKQLVKSAETLWDVQKDLTM	332
Sparus aurata	CAAHFD010000100.1	Osteichthyes	Actinopteri	Spariformes	Sparidae	16.24	MSTKEKLIGHVMKEEPVGSRNKVTVVGVGMVGMASAVSILLKDLCDELALVDVMEDKLKGEVMDLQHGSLFLKTHKIVADKDYSVTANSRVVVVTAGARQQEGESRLNLVQRNVNIFKFIIPNIVKYSPHCILMVVSNPVDILTYVAWKLSGFPRHRVIGSGTNLDSARFRHLMGEKLHLHPSSCHGWIVGEHGDSSVPVWSGVNVAGVSLQSLNPKMGAEGDSENWKEVHKLVVDGAYEVIKLKGYTSWAIGMSVADLVESITKNLHKVHPVSTLVKGMHGVKDEVFLSVPCVLGNSGLTDVIHMTLKPDEEKQLVKSAETLWGVQKELTL	332	CAAHFD010000100.1	GCA_900880695.1	Scaffold	152836	152708
Sphaeramia orbicularis	CABFVO010002206.1	Osteichthyes	Actinopteri	Kurtiformes	Apogonidae	28.3	MSTKEKLISHVMKEEPVGCRNKVTVVGVGMVGMASAVSILLKDLCDELALVDVMEDKLKGEVMDLQHGSLFLKTHKIVADKDYSVTANSKVVVITAGARQQEGESRLNLVQRNVNIFKFIIPNIVKYSPNAILMVVSNPVDILTYVAWKLSGFPRHRVIGSGTNLDSARFRYLMGEKLHLHPSSCHGWIIGEHGDSSVPVWSGVNVAGVSLQALNPQMGAEGDSENWKEVHKMVVDGAYEVIKLKGYTSWAIGMSVADLVESILKNLHKVHPVSTLVQGMHGVKDEVFLSVPCILGNSGLTDVINMTLKPDEEKQLVKSAETLWGVQKELTL	332	CABFVO010002206.1	GCA_902148825.1	Scaffold	249014	246057
Sphyraena argentea	AAB38886.1	Osteichthyes	Actinopteri		Sphyraenidae	17.87	MSTKEKLIGHVMKEEPIGSRNKVTVVGVGMVGMASAVSILLKDLCDELALVDVMEDKLKGEAMDLQHGSLFLKTHKIVADKDYSVTANSRVVVVTAGARQQEGESRLNLVQRNVNIFKFIIPNIVKYSPNCILMVVSNPVDILTYVAWKLSGFPRHRVIGSGTNLDSARFRHIMGEKLHLHPSSCHGWIVGEHGDSSVPVWSGVNVAGVSLQTLNPKMGAEGDSENWKAVHKMVVDGAYEVIKLKGYTSWAIGMSVADLVESIVKNCTKCTQCPRWSRGMHGVKDEVFLSVPCVLGNSGLTDVIHMTLKPEEEKQLVKSAETLWGVQKELTL	332
Sphyraena idiastes	AAB38887.1	Osteichthyes	Actinopteri		Sphyraenidae	23.01	MSTKEKLINHVMKEEPIGSRNKVTVVGVGMVGMASAVSILLKDLCDELALVDVMEDKLKGEVMDLQHGGLFLKTHKIVGDKDYSVTANSRVVVVTAGARQQEGESRLNLVQRNVNIFKFIIPNIVKYSPNCILMVVSNPVDILTYVAWKLSGFPRHRVIGSGTNLDSARFRHIMGEKLHLHPSSCHGWIVGEHGDSSVPVWSGVNVAGVSLQTLNPKMGAEGDTENWKAVHKMVVDGAYEVIKLKGYTSWAIGMSVADLVESIVKNLHKVHPVSTLVKGMHGVKDEVFLSVPCVLGNSGLTDVIHMTLKPEEEKQLVKSAETLWGVQKELTL	332
Sphyraena lucasana	AAB38888.1	Osteichthyes	Actinopteri		Sphyraenidae	23.32	MSTKEKLIDHVMKEEPIGSRNKVTVVGVGMVGMASAVSILLKDLCDELALVDVMEDKLKGEVMDLQHGGLFLKTHKIVGDKDYSVTANSRVVVVTAGARQQEGESRLNLVQRNVNIFKFIIPNIVKYSPNCILMVVSNPVDILTYVAWKLSGFPRHRVIGSGTNLDSARFRHIMGEKLHLHPSSCHGWIVGEHGDSSVPVWSGVNVAGVSLQTLNPKMGAEGDTENWKAVHKMVVDGAYEVIKLKGYTSWAIGMSVADLVESIVKNLHKVHPVSTLVKGMHGVKDEVFLSVPCVLGNSGLTDVIHMTLKPEEEKQLVKSAETLWGVQKELTL	332
Stegastes partitus	NW_007577974.1	Osteichthyes	Actinopteri		Pomacentridae	26.57	MATKDKLISHVMKEEPVGSRSKVTVVGVGMVGMASAVSVLLKDLCDELALVDVMEDKLKGEAMDLQHGSLFLKTHKIVADKDYSVTANSKVVVVTAGARQQEGESRLNLVQRNVNIFKFIIPNIVKYSPNCILLVVSNPVDILTYVAWKLSGFPRHRVIGSGTNLDSARFRHIMGEKLHLHPSSCHGWIVGEHGDSSVPVWSGVNVAGVSLQGLNPQMGGEGDSENWKEVHKLVVAGAYEVIKLKGYTSWAIGMSVADLVESIMKNLHKVHPVSTLVQGMHGVKDEVFLSIPCVLGNSGLTDVIHMTLKADEEKQLVKSAETLWGVQKELTL	332	NW_007577974.1	GCF_000690725.1	Scaffold	411659	43010
Symphodus melops	MWVA01000943.1	Osteichthyes	Actinopteri	Labriformes	Labridae	11.54	MSTKEKLISHVMKEEPVGSRNKVTVVGVGMVGMASAISVLLKDLCDELALVDVMEDKLKGEAMDLQHGSLFLKTHKIVADKDYSVTANSKVVVVTAGARQQEGESRLNLVQRNVNIFKFIIPNIVKYSPNCILLVVSNPVDILTYVAWKLSGFPRHRVIGSGTNLDSARFRHLMGEKLNLHPSSCHGWIIGEHGDSSVPVWSGVNVAGVSLQGLNPQMGAEGDSENWKDVHKLVVDGAYEVIKLKGYTSWAIGMSVADLVESILKNLHKVHPVSTLVQGMLGVKDEVFLSVPCVLGNSGLTDVIHMTLKPDEEKQVQKSAETLWGVQKELTL	332	MWVA01000943.1	GCA_002819105.1	Contig		461652
Synchiropus splendidus	XP_053740530.1	Osteichthyes	Actinopteri	Syngnathiformes	Callionymidae	28.24	MSTKDKLISHVMKEEPIGSRNKVTVVGVGMVGMASAMSILLKDLCDELALVDVMEDKLKGEAMDLQHGSLFLKTHKIVADKDYSVTANSKVVVVTAGARQQEGESRLNLVQRNVNIFKFIIPNIVKYSPNCILMVVSNPVDILTYVAWKLSGFPRHRVIGSGTNLDSARFRHLMGEKLNIHPASCHGWIIGEHGDSSVPVWSGVNVAGVSLQGLNPKMGVEGDPENWKEVHKQVVAGAYEVIKLKGYTSWAIGMSVADLVESITKNLHKVHPVSTLVQGMHGVKDEVFLSIPCVLGNSGLTDVIHMTLKAEEEKQLMQSAETLWGVQKELTM	332
Syngnathoides biaculeatus	CM034209.1	Osteichthyes	Actinopteri	Syngnathiformes	Syngnathidae	26.97	METKDKLISQVLKEEPGSSRNKVTVVGVGMVGMATAMSLLLKDLCDELALVDVMEDKLKGEALDLQHGSFFLKTHKIVADKDYSVTAGSRVVVLTAGARQQEGESRLNLVQRNVNIFKFIIPNIVKYSPNCILMVVSNPVDILTYVAWKLSGFPRHRVIGSGTNLDTARFRHLMGEKLNLHPSSCHGWIIGEHGDSSVPVWSGVNVAGVSLKDLNPKMGSEGDGEDWKGVHKMVVDGAYEVIRLKGYTSWAIGMSVADLVASITKNMHKVHPVSTLIQGMYGVKEEVFLSVPCVLGNRGLSDVINMTLKPEEQQQLIKSAETLWAVQKELTL	332	CM034209.1	GCA_019802595.1	Chromosome	31867959	18018000
Syngnathus acus	CANUHM010003417.1	Osteichthyes	Actinopteri	Syngnathiformes	Syngnathidae	11.8	MATKDKLITHVLKEEPGSSRNKVTVVGVGMVGMATAMSVLLKDLCDELALVDVMEDKLKGEVMDLQHGSFFVKTHKIVGDKDYSVTAGSRVVVVTAGARQQEGESRLNLVQRNVNIFKFIIPNIVKYSPNCILMVVSNPVDILTYVAWKLSGFPHHRVIGSGTNLDTARFRHLMGEKLNLHPSSCHGWIIGEHGDSSVPVWSGVNVAGVSLQSINPKMGTEGDSEDWKAVHKMVVDGAYEVIRLKGYTSWAIGMSVADLVASITKNMHKVHPVSTLIKGMYGVKEEVFLSVPCVLGNKGLSDIINMSLKPEEQQHLVKSAETLWAVQKELTL	332	CANUHM010003417.1	GCA_948146095.1	Contig		106986
Syngnathus rostellatus	CAAKHK010009001.1	Osteichthyes	Actinopteri	Syngnathiformes	Syngnathidae	10.84	MATKDKLITHVLKEEPGSSRNKVTVVGVGMVGMATAMSVLLKDLCDELALVDVMEDKLKGEVMDLQHGSFFVKTHKIVGDKDYSVTAGSRVVVVTAGARQQEGESRLNLVQRNVNIFKFIIPNIVKYSPNCILMVVSNPVDILTYVAWKLSGFPHHRVIGSGTNLDTARFRHLMGEKLNLHPSSCHGWIIGEHGDSSVPVWSGVNVAGVSLQGINPKMGTEGDSEDWKAVHKMVVDGAYEVIRLKGYTSWAIGMSVADLVASITKNMHKVHPVSTLIKGMYGVKEEVFLSVPCVLGNKGLSDIINMSLKPEEQQHLVKSAETLWAVQKELTL	332	CAAKHK010009001.1	GCA_901007895.1	Scaffold	87573	14947
Takifugu bimaculatus	CP034978.1	Osteichthyes	Actinopteri	Tetraodontiformes	Tetraodontidae	24.31	MSTKEKLISHVMKEQPIGCQNKVTVVGVGMVGMASAISILLKDLCDELALVDVMEDKLKGEAMDLQHGSLFLKTHKIVADKDYSVTANSKVVVVTAGARQQEGESRLNLVQRNVNIFKFIIPNIVKYSPNCILMVVSNPVDILTYVAWKLSGFPRHRVIGSGTNLDSARFRHLMGEKLNLHPSSCHGWIIGEHGDSSVPVWSGVNVAGVSLQSLNPKMGAEGDSENWKDVHKKVVDGAYEVIKLKGYTSWAIGMSVADLVESITKNLHKVHPVSTLVQGLHGVKDEVFLSIPSVLGNSGLTDVIHMTLKPEEEKQLVKSAETLWGVQKELTM	332	CP034978.1	GCA_004026145.2	Chromosome	16785490	1312995
Takifugu flavidus	CM011081.1	Osteichthyes	Actinopteri	Tetraodontiformes	Tetraodontidae	16.44	MSTKEKLISHVMKEQPIGCQNKVTVVGVGMVGMASAISILLKDLCDELALVDVMEDKLKGEAMDLQHGSLFLKTHKIVADKDYSVTANSKVVVVTAGARQQEGESRLNLVQRNVNIFKFIIPNIVKYSPNCILMVVSNPVDILTYVAWKLSGFPRHRVIGSGTNLDSARFRHLMGEKLNLHPSSCHGWIIGEHGDSSVPVWSGVNVAGVSLQSLNPKMGAEGDSENWKDVHKKVVDGAYEVIKLKGYTSWAIGMSVADLVESITKNLHKVHPVSTLVQGLHGVKDEVFLSIPSVLGNSGLTDVIHMTLKPEEEKQLVKSAETLWGVQKELTM	332	CM011081.1	GCA_003711565.2	Chromosome	15676631	4357567
Taurulus bubalis	CAJUUP010000575.1	Osteichthyes	Actinopteri	Perciformes	Cottidae	10.47	MSTKEKLISHVMKEEPVGSLSKVTVVGVGMVGMASAISVLLKDLCDELALVDVMEDKLKGEVMDLQHGSLFLKTHKIVADKDYSVTANSKVVVVTAGARQLEGESRLNLVQRNVNIFKFIIPNIVKYSPNCIIMVVSNPVDILTYVAWKLSGFPRHRVIGSGTNLDSARFRHLMGEKLNIHPSSCHCWIIGEHGDSSVPVWSGVNVAGVSLQGLNPQMGTEDDSENWKAVHKLVVDGAYEVIKLKGYTSWAIGMSVADLVESILKNLHKVHPVSTLVQGMHGVKDEVFLSIPCVLGNSGLTDVIHMTLKPGEEKQLVTSAETLWGVQKELSL	332	CAJUUP010000575.1	GCA_910589325.1	Contig		883972
Tautogolabrus adspersus	CM036539.1	Osteichthyes	Actinopteri	Labriformes	Labridae	6.36	MSTKEKLISHVMKEEPVGSRNKVTVVGVGMVGMASAVSVLLKDLCDELALVDVMEDKLKGEAMDLQHGSLFLKTHKIVADKDYSVTANSKVVVVTAGARQQEGESRLNLVQRNVNIFKFIIPNIVKYSPNCILLVVSNPVDILTYVAWKLSGFPRHRVIGSGTNLDSARFRHLMGEKLNLHPSSCHGWIIGEHGDSSVPVWSGVNVAGVSLQGLNPQMGAEGDSENWKEVHKLVVDGAYEVIKLKGYTSWAIGMSVADLVESILKNLHKVHPVSTLVQGMHGVKDEVFLSVPCVLGNSGLTDVIHMTLKPDEEKQVQKSAETLWGVQKELTL	332	CM036539.1	GCA_020745685.1	Chromosome	31691308	7919333
Thalassoma bifasciatum	RPOG01000078.1	Osteichthyes	Actinopteri	Labriformes	Labridae	26.57	MSTKEKLISHVMKEEPVGSRSKVTVVGVGMVGMASAISVLLKDLCDELALVDVMEDKLKGEAMDLQHGSLFLKTHKIVADKDYSVTANSKVVVVTAGARQQEGESRLNLVQRNVNIFKFIIPNIVKYSPNCILLVVSNPVDILTYVAWKLSGFPRHRVIGSGTNLDSARFRHLMGEKLHLHPSSCHGWIIGEHGDSSVPVWSGVNVAGVSLQGLNPQMGAEGDSENWKEVHKLVVDGAYEVIKLKGYTSWAIGMSVADLVESIMKNLHKVHPVSTLVQGMHGVKDEVFLSIPCVLGNSGLTDVIHMTLKSDEEKQVQKSAETLWGVQKELTL	332	RPOG01000078.1	GCA_008086565.1	Scaffold	155821	122955
Thamnaconus septentrionalis	CM020513.1	Osteichthyes	Actinopteri	Tetraodontiformes	Monacanthidae	25.1	MSTKEKLISHVMKEEPVGCRNKVTVVGVGMVGMASAISVLLKDLCDELALIDVMEDKLKGEAMDLQHGSLFLKTHKIVADKDYSVTANSKVVVVTAGARQQEGESRLNLVQRNVNIFKFIIPNIVKYSPNCILMVVSNPVDILTYVAWKLSGFPRHRVIGSGTNLDSARFRHLMGEKLNIHPSSCHGWIIGEHGDSSVPVWSGVNVAGVSLQTLNPQMGTDGDSENWKAVHKMVVDGAYEVIKLKGYTSWAIGMSVADLVESILKNMHKVHPVSTLVQGMHGVKDEVFLSVPCVLGNSGLTDVVHMTLKPDEEKQLVKSAETLWGVQKELTL	332	CM020513.1	GCA_009823395.1	Chromosome	23049015	22457894
Thunnus albacares	CAJZAY010000039.1	Osteichthyes	Actinopteri	Scombriformes	Scombridae	19.39	MSTKEKLITHVMKGDPIGTRNKVTVVGVGMVGMASAISILLKDLCDELALVDVMEDKLKGEVMDLQHGSLFLKTHKIVGDKDYSATANSRVVVVTAGARQQEGESRLNLVQRNVNIFKFIIPNIVKYSPNCIMMVVSNPVDILTYVAWKLSGLPRHRVIGSGTNLDSARFRHIMGEKLHLHPSSCHGWIVGEHGDSSVPVWSGVNVAGVSLQHLNPKMGGEGDAEKWKEVHKMVVDGAYDVIKLKGYTSWAIGMSVADLVESITKNLHKVHPVSTLVQGMHGVKDEVFLSVPCVLGNSGLTDVIHMTLKPEEEKQLQKSAETLWGVQKELTL	332	CAJZAY010000039.1	GCA_914744365.1	Contig		4118720
Thunnus maccoyii	CAJVDD010000197.1	Osteichthyes	Actinopteri	Scombriformes	Scombridae	19.74	MSTKEKLITHVMKGDPIGTRNKVTVVGVGMVGMASAISILLKDLCDELALVDVMEDKLKGEVMDLQHGSLFLKTHKIVGDKDYSATANSRVVVVTAGARQQEGESRLNLVQRNVNIFKFIIPNIVKYSPNCIMMVVSNPVDILTYVAWKLSGLPRHRVIGSGTNLDSARFRHIMGEKLHLHPSSCHGWIVGEHGDSSVPVWSGVNVAGVSLQHLNPKMGGEGDAEKWKEVHKMVVDGAYDVIKLKGYTSWAIGMSVADLVESITKNLHKVHPVSTLVQGMHGVKDEVFLSVPCVLGNSGLTDVIHMTLKPEEEKQLQKSAETLWGVQKELTL	332	CAJVDD010000197.1	GCA_910596085.1	Contig		2439055
Thunnus orientalis	BADN01073611.1	Osteichthyes	Actinopteri	Scombriformes	Scombridae	21.1	MSTKEKLITHVMKGDPIGTRNKVTVVGVGMVGMASAISILLKDLCDELALVDVMEDKLKGEVMDLQHGSLFLKTHKIVGDKDYSATANSRVVVVTAGARQQEGESRLNLVQRNVNIFKFIIPNIVKYSPNCIMMVVSNPVDILTYVAWKLSGLPRHRVIGSGTNLDSARFRHIMGEKLHLHPSSCHGWIVGEHGDSSVPVWSGVNVAGVSLQHLNPKMGGEGDAEKWKEVHKMVVDGAYDVIKLKGYTSWAIGMSVADLVESITKNLHKVHPVSTLVQGMHGVKDEVFLSVPCVLGNSGLTDVIHMTLKPEEEKQLQKSAETLWGVQKELTL	332	BADN01073611.1	GCA_000418415.1	Contig		8235
Thunnus thynnus	QFYH01338572.1	Osteichthyes	Actinopteri	Scombriformes	Scombridae	17.1	MSTKEKLITHVMKGDPIGTRNKVTVVGVGMVGMASAISILLKDLCDELALVDVMEDKLKGEVMDLQHGSLFLKTHKIVGDKDYSATANSRVVVVTAGARQQEGESRLNLVQRNVNIFKFIIPNIVKYSPNCIMMVVSNPVDILTYVAWKLSGLPRHRVIGSGTNLDSARFRHIMGEKLHLHPSSCHGWIVGEHGDSSVPVWSGVNVAGVSLQHLNPKMGGEGDAEKWKEVHKMVVDGAYDVIKLKGYTSWAIGMSVADLVESITKNLHKVHPVSTLVQGMHGVKDEVFLSVPCVLGNSGLTDVIHMTLKPEEEKQLQKSAETLWGVQKELTL	332	QFYH01338572.1	GCA_003231725.1	Scaffold	3045	2430
Trachinotus ovatus	OCSD01000122.1	Osteichthyes	Actinopteri	Carangiformes	Carangidae	20.2	MSTKEKLIGHVMKEEPVGSRNKVTVVGVGMVGMASAVSILLKDLCDELALVDVMEDKLKGEAMDLQHGSLFLKTHKIVADKDYSVTANSRVVVVTAGARQQEGESRLNLVQRNVNIFKFIIPNIVKYSPNCILMVVSNPVDILTYVAWKLSGFPRHRVIGSGTNLDSARFRHIMGEKLHLHPSSCHGWIIGEHGDSSVPVWSGVNVAGVSLQSLNPKMGADDDSEHWKEVHKMVVAGAYDVIKLKGYTSWAIGMSVADLVESITKNLHKVHPVSTLVQGMHGVKDEVFLSVPCVLGNSGLTDVIHVTLKPDEEKQLVKSAETLWGVQKELTL	332	OCSD01000122.1	GCA_900231065.1	Scaffold	1671595	173312
Trachurus trachurus	CAJIMG020000572.1	Osteichthyes	Actinopteri	Carangiformes	Carangidae	10.27	MTTKEKLITHVMKEEPIGTRNKVTVVGVGMVGMASAVSILLKDLCDELALVDVMEDKLKGEVMDLQHGSLFLKTHKIVGDKDYSVTANSRVVVVTAGARQQEGESRLNLVQRNVNIFKFIIPNIVKYSPNAILLVVSNPVDILTYVAWKLSGFPRHRVIGSGTNLDSARFRHIMGEKLHLHPSSCHGWIIGEHGDSSVPVWSGVNIAGVSLQSLNPKMGAEGDTENWKGVHKMVVDGAYDVIKLKGYTSWAIGMSVADLVESITKNLHKVHPVSTLVQGMHGVKDEVFLSVPCVLGNSGLTDVIHMTLKAEEEKQLVKSAETLWGVQKELTL	332	CAJIMG020000572.1	GCA_905171655.2	Scaffold	1647680	1575933
Trachyrincus murrayi	OOFB01016831.1	Osteichthyes	Actinopteri	Gadiformes	Macrouridae	4.78	MTTKDKLISHVMKEEPIGCQNKVTVVGVGMVGMAAAISILLKDLCDELALVDVVEDKLKGEAMDLQHGSLFLKTHKIVADKDYSVTANSKVVVVTAGARQQEGESRLNLVQRNVNIFKFIIPNIVKYSPNCILLVVSNPVDILTYVAWKLSGFPRHRVIGSGTNLDSARFRHLMGEKLNLHPSSCHGWIVGEHGDSSVPVWSGVNVAGVSLQALNPQMGTESDSENWKQVHKLVVEGAYEVIKLKGYTSWAIGMSVADLVESIQKNMHKVHPVSTLVQGMHGVKDEVFLSVPCVLGNSGLTDVIHMTLKPDEEKQLVKSAETLWSVQKELTL	332	OOFB01016831.1	GCA_900323305.1	Scaffold	19998	6231
Trematomus bernacchii	CADEHO010000250.1	Osteichthyes	Actinopteri	Perciformes	Nototheniidae	-1.13	MSTKEKLISHVMKEEPVGSRNKVTVVGVGMVGMASAISILLKDLCDELAMVDVMEDKLKGEVMDLQHGSLFLKTKIVGDKDYSVTANSKVVVVTAGARQQEGESRLNLVQRNVNIFKFIIPNIVKYSPNCILMVVSNPVDILTYVAWKLSGFPRHRVIGSGTNLDSARFRHLIGEKLHLHPSSCHAWIVGEHGDSSVPVWSGVNVAGVSLQGLNPQMGTEGDGENWKAIHKEVVDGAYEVIKLKGYTSWAIGMSVADLVESIIKNMHKVHPVSTLVQGMHGVKDEVFLSVPCVLGNSGLTDVIHMTLKAEEEKQLQKSAETLWGVQKELTL	331	CADEHO010000250.1	GCA_902827105.1	Scaffold	190305	176545
Trematomus loennbergii	CALSBY010002446.1	Osteichthyes	Actinopteri	Perciformes	Nototheniidae	-1.32	MSTKEKLISHVMKEEPVGSRNKVTVVGVGMVGMASAISILLKDLCDELAMVDVMEDKLKGEVMDLQHGSLFLKTKIVGDKDYSVTANSKVVVVTAGARQQEGESRLNLVQRNVNIFKFIIPNIVKYSPNCILMVVSNPVDILTYVAWKLSGFPRHRVIGSGTNLDSARFRHLIGEKLHLHPSSCHAWIVGEHGDSSVPVWSGVNVAGVSLQGLNPQMGTEGDGENWKAIHKEVVDGAYEVIKLKGYTSWAIGMSVADLVESIIKNMHKVHPVSTLVQGMHGVKDEVFLSVPCVLGNSGLTDVIHMTLKAEEEKQLQKSAETLWGVQKELTL	331	CALSBY010002446.1	GCA_943590855.1	Scaffold	1316339	17282
Urophycis chuss	JAOYML010000149.1	Osteichthyes	Actinopteri	Gadiformes	Phycidae	7.72	MSTKDKLISHVMKEEPIGSKNKVTVVGVGMVGMASAVSILLKDLCDELALVDVMEDKLKGEVMDLQHGSLFLKTHKIVADKDSSVTANSKVVVVTAGARQQEGESRLNLVQRNVNIFKFIIPNIVKYSPNCILLVVSNPVDILTYVAWKMSGFPRHRVIGSGTNLDSARFRHLMGEKLNLHPSSCHGWIVGEHGDSSVPVWSGVNVAGVSLQGLNPQMGTESDSENWKQVHKLVVEGAYEVIKLKGYTSWAIGMSVADLVESIQKNLHKVHPVSTLVQGMHGVKDEVFLSVPCVLGNSGLTDVIHMTLKADEEKQLVKSAETLWGVQKELAL	332	JAOYML010000149.1	GCA_027122555.1	Scaffold	12552015	2299
Urophycis cirrata	JAOPUH010000146.1	Osteichthyes	Actinopteri	Gadiformes	Phycidae	17.5	MSTKDKLISHVMKEEPVGSKNKVTVVGVGMVGMASAVSILLKDLCDELALVDVMEDKLKGEVMDLQHGALFLKTHKIVADKDYSVTANSKVVVVTAGARQQEGESRLNLVQRNVNIFKFIIPNIVKYSPDCILLVVSNPVDILTYVAWKMSGFPRHRVIGSGTNLDSARFRHLMGEKLNLHPSSCHGWIVGEHGDSSVPVWSGVNVAGVSLQGLNPQMGTDSDSENWKQVHKLVVEGAYEVIKLKGYTSWAIGMSVADLVESIQKNLHKVHPVSTLVQGMHGVKDEVFLSVPCVLGNSGLTDVIHMTLKPDEEKQLVKSAETLWGVQKELAL	332	JAOPUH010000146.1	GCA_027123175.1	Scaffold	13558947	3045
Verasper variegatus	CM022735.1	Osteichthyes	Actinopteri	Pleuronectiformes	Pleuronectidae	15.93	MSTKEKLISHVMKEEPVGSKNKVTVVGVGMVGMACAMSVLLKDLCDELALVDVMEDKLKGEAMDLQHGSLFLKTHKIVADKDYSVTANSKVVVVTAGARQQEGESRLNLVQRNVNIFKFIIPNIVKYSPNCILMVVSNPVDILTYVAWKLSGFPRHRVIGSGTNLDSARFRHLMGDKLNIHPSSCHGWIIGEHGDSSVPVWSGVNVAGVSLQCLNPKMGAEGDAENWKDVHKQVVEGAYEVIKLKGYTSWAIGMSVADLVESILKNMHKVHPVSTLVQGMHGVKDEVFLSVPCVLGNSGLTDVIHMTLKPDEEKQLVKSAETLWGVQKELTL	332	CM022735.1	GCA_012393435.1	Chromosome	23832094	175150
Vomeridens infuscipinnis	CALSCI010000134.1	Osteichthyes	Actinopteri	Perciformes	Bathydraconidae	-1.19	MSTKEKLISHVMKEEPVGSRNKVTVVGVGMVGMASAISILLKDLCDELAMVDVMEDKLKGEVMDLQHGSLFLKTKIVGDKDYSVTANSKVVVVTAGARQQEGESRLNLVQRNVNIFKFIIPNIVKYSPNCILMVVSNPVDILTYVAWKLSGFPRHRVIGSGTNLDSARFRHIIGEKLHLHPSSCHAWIVGEHGDSSVPVWSGVNVAGVSLQGLNPQMGTEGDGENWKAIHKEVVDGAYEVIKLKGYTSWAIGMSVADLVESIIKNMHKVHPVSTLVQGMHGVKDEVFLSVPCVLGNSGLTDVIHMTLKAEEEKQVQKSAETLWGVQKELTL	331	CALSCI010000134.1	GCA_943590875.1	Scaffold	7708	3739
Xiphias gladius	NC_053407.1	Osteichthyes	Actinopteri	Carangiformes	Xiphiidae	19.29	MSTKEKLITHVMKEEPIGTRNKVTVVGVGMVGMASAISVLLKDLCDELALVDVMEDKLKGEVMDLQHGSLFLKTHKIVADKDYSVTAHSRVVVVTAGARQQEGESRLNLVQRNVNIFKFIIPNIVKYSPHCIILVVSNPVDILTYVAWKLSGFPRHRVIGSGTNLDSARFRHLMGEKLHIHPSSCHGWIIGEHGDSSVPVWSGVNVAGVSLQGLNPKMGAEGDSEHWKEVHKKVVDGAYEVIKLKGYTSWAIGMSVADLVESLLKNLHKVHPVSTLVKGMHGVKDEVFLSIPSVLGNSGLTDVIHMTLKPEEEKQLVKSAETLWGVQKELTL	332
Zeus faber	OOFI01070344.1	Osteichthyes	Actinopteri	Zeiformes	Zeidae	13.7	MSTKEKLITHVMKEEPRGCGNKVTVVGVGMVGMACAISVLLKDLCDELALVDVMEDKLKGEAMDLQHGSLFLKTHKIVADKDYSVTANSKVVVVTAGARQQEGESRLNLVQRNVNIFKFIIPNIVKYSPNCILLVVSNPVDILTYVAWKLSGFPRHRVIGSGTNLDSARFRHLMGEKLNLHASSCHGWIVGEHGDSSVPVWSGVNVAGVPLQGLNPKMGGEGDSENWKEVHKMVVQGAYEVIKLKGYTSWAIGMSVADLVESIQKNLHKVHPVSTLVKGMHGVKDEVFLSVPCVLGNSGLTDVIHMTLKADEEQQLVKSAETLWGVQKELTL	332	OOFI01070344.1	GCA_900323335.1	Scaffold	6332	4642
